# Supplementary material for: [1,4-Phenyl­enebis(methyl­ene)]bis­(tri­phenyl­phospho­nium) bis­(tetra­fluoro­borate)
Source: Acta Crystallogr Sect E Struct Rep Online. 2011 Nov 23;67(Pt 12):o3391. doi: 10.1107/S1600536811048975 (PMC3239032; doi:10.1107/S1600536811048975)
Supplement: Supplementary file 1 [file e-67-o3391-sup1.cif]

##############################################################################
#                                                                            #
# This CIF contains the data in a paper accepted for publication in          #
# Acta Crystallographica Section E. It conforms to the requirements of       #
# Notes for Authors for Acta Crystallographica Section E, and has been       #
# peer reviewed under the auspices of the IUCr Commission on Journals.       #
#                                                                            #
# Full details of the Crystallographic Information File format               #
# are given in the paper "The Crystallographic Information File (CIF):       #
# a New Standard Archive File for Crystallography" by S. R. Hall, F. H.      #
# Allen and I. D. Brown [Acta Cryst. (1991), A47, 655-685].                  #
#                                                                            #
# The current version of the core CIF dictionary is obtainable from          #
# ftp://ftp.iucr.org/pub/cif_core.dic.                                       #
#                                                                            #
# Software is freely available for graphical display of the structure(s)     #
# in this CIF. For information consult the CIF software page                 #
# http://www.iucr.org/resources/cif/software.                                #
#                                                                            #
# This file may be used for bona fide research purposes within the           #
# scientific community so long as proper attribution is given to the journal # 
# article from which it was obtained.                                        #
#                                                                            #
##############################################################################
data_global
_audit_creation_method     'manual editing of form.cif (version 2.0)'
_journal_data_validation_number     ?
_journal_date_recd_electronic     2011-10-17
_journal_date_accepted     2011-11-17
_journal_name_full     'Acta Crystallographica, Section E'
_journal_year     2011
_journal_volume     67
_journal_issue     12
_journal_page_first     o3391
_journal_page_last     o3391
_journal_paper_category     QO
_journal_coeditor_code     YK2028
_publ_contact_author_name
; Dr Muhammad D. Bala
;
_publ_contact_author_address
; School of Chemistry,
  University of KwaZulu-Natal,
  Westville Campus, Private Bag X54001
  Durban 4000,
  South Africa
;
_publ_contact_author_email     bala@ukzn.ac.za
_publ_contact_author_fax     '+27312603091'
_publ_contact_author_phone     '+27312602616'
_publ_section_title
;
[1,4-Phenylenebis(methylene)]bis(triphenylphosphonium) bis(tetrafluoroborate)
;
loop_
    _publ_author_name
    _publ_author_address
    'Ibrahim, Hamisu'
; School of Chemistry,
  University of KwaZulu-Natal,
  Westville Campus, Private Bag X54001
  Durban 4000,
  South Africa
;
    'Koorbanally, Neil'
; School of Chemistry,
  University of KwaZulu-Natal,
  Westville Campus, Private Bag X54001
  Durban 4000,
  South Africa
;
    'Ramjugernath, Deresh'
; School of Chemical Engineering,
  University of KwaZulu-Natal,
  Private Bag X54001 ,
  Durban 4000,
  South Africa
;
    'Bala, Muhammad D.'
; School of Chemistry,
  University of KwaZulu-Natal,
  Westville Campus, Private Bag X54001
  Durban 4000,
  South Africa
;
    'Nyamori, Vincent O.'
; School of Chemistry,
  University of KwaZulu-Natal,
  Westville Campus, Private Bag X54001
  Durban 4000,
  South Africa
;
data_I
_chemical_name_systematic
;
[1,4-Phenylenebis(methylene)]bis(triphenylphosphonium) bis(tetrafluoroborate)
;
_chemical_name_common     ?
_chemical_formula_moiety     'C44 H38 P2 2+, 2(B F4 -)'
_chemical_formula_sum     'C44 H38 B2 F8 P2'
_chemical_formula_iupac     'C44 H38 P2 2+, 2B F4 -'
_chemical_formula_weight     802.30
_chemical_melting_point     ?
_symmetry_cell_setting     monoclinic
_symmetry_space_group_name_H-M     'C c'
_symmetry_space_group_name_Hall     'C -2yc'
loop_
    _symmetry_equiv_pos_as_xyz
    'x, y, z'
    'x, -y, z+1/2'
    'x+1/2, y+1/2, z'
    'x+1/2, -y+1/2, z+1/2'
_cell_length_a     21.8874(5)
_cell_length_b     14.4610(3)
_cell_length_c     15.2818(3)
_cell_angle_alpha     90.00
_cell_angle_beta     123.8980(10)
_cell_angle_gamma     90.00
_cell_volume     4014.78(15)
_cell_formula_units_Z     4
_cell_measurement_reflns_used     5943
_cell_measurement_theta_min     2.70
_cell_measurement_theta_max     24.01
_cell_measurement_temperature     173(2)
_exptl_crystal_description     needle
_exptl_crystal_colour     colourless
_exptl_crystal_size_max     0.52
_exptl_crystal_size_mid     0.22
_exptl_crystal_size_min     0.13
_exptl_crystal_density_diffrn     1.327
_exptl_crystal_density_meas     ?
_exptl_crystal_density_method     'not measured'
_exptl_crystal_F_000     1656
_exptl_absorpt_coefficient_mu     0.177
_exptl_absorpt_correction_type     none
_exptl_absorpt_process_details     ?
_exptl_absorpt_correction_T_min     ?
_exptl_absorpt_correction_T_max     ?
_exptl_special_details     ?
_diffrn_ambient_temperature     173(2)
_diffrn_radiation_type     MoK\a
_diffrn_radiation_wavelength     0.71073
_diffrn_radiation_source     'fine-focus sealed tube'
_diffrn_radiation_monochromator     graphite
_diffrn_measurement_device_type     'Bruker APEXII CCD area-detector'
_diffrn_measurement_method     '\f and \w scans'
_diffrn_detector_area_resol_mean     ?
_diffrn_reflns_number     25162
_diffrn_reflns_av_R_equivalents     0.0580
_diffrn_reflns_av_sigmaI/netI     0.0512
_diffrn_reflns_theta_min     1.80
_diffrn_reflns_theta_max     28.00
_diffrn_reflns_theta_full     28.00
_diffrn_measured_fraction_theta_max     1.000
_diffrn_measured_fraction_theta_full     1.000
_diffrn_reflns_limit_h_min     -28
_diffrn_reflns_limit_h_max     28
_diffrn_reflns_limit_k_min     -19
_diffrn_reflns_limit_k_max     18
_diffrn_reflns_limit_l_min     -20
_diffrn_reflns_limit_l_max     20
_diffrn_standards_number     0
_diffrn_standards_interval_count     ?
_diffrn_standards_interval_time     ?
_diffrn_standards_decay_%     ?
_refine_special_details
;
Refinement of <i>F</i>^2^ against ALL reflections. The weighted <i>R</i>-factor
<i>wR</i> and goodness of fit <i>S</i> are based on <i>F</i>^2^, conventional
<i>R</i>-factors <i>R</i> are based on <i>F</i>, with <i>F</i> set to zero for
negative <i>F</i>^2^. The threshold expression of <i>F</i>^2^ >
\s(<i>F</i>^2^) is used only for calculating <i>R</i>-factors(gt) <i>etc</i>.
and is not relevant to the choice of reflections for refinement.
<i>R</i>-factors based on <i>F</i>^2^ are statistically about twice as large
as those based on <i>F</i>, and <i>R</i>- factors based on ALL data will be
even larger.
;
_reflns_number_total     4853
_reflns_number_gt     3786
_reflns_threshold_expression     I>2sigma(I)
_refine_ls_structure_factor_coef     Fsqd
_refine_ls_matrix_type     full
_refine_ls_R_factor_all     0.0608
_refine_ls_R_factor_gt     0.0458
_refine_ls_wR_factor_gt     0.1074
_refine_ls_wR_factor_ref     0.1134
_refine_ls_goodness_of_fit_ref     1.098
_refine_ls_restrained_S_all     1.098
_refine_ls_number_reflns     4853
_refine_ls_number_parameters     506
_refine_ls_number_restraints     2
_refine_ls_hydrogen_treatment     constr
_refine_ls_weighting_scheme     calc
_refine_ls_weighting_details
         'calc w=1/[\s^2^(Fo^2^)+(0.0571P)^2^+0.0000P] where P=(Fo^2^+2Fc^2^)/3'
_atom_sites_solution_hydrogens     geom
_atom_sites_solution_primary     direct
_atom_sites_solution_secondary     difmap
_refine_ls_shift/su_max     0.032
_refine_ls_shift/su_mean     0.003
_refine_diff_density_max     0.433
_refine_diff_density_min     -0.326
_refine_ls_extinction_method     none
_refine_ls_extinction_coef     ?
loop_
    _atom_type_symbol
    _atom_type_description
    _atom_type_scat_dispersion_real
    _atom_type_scat_dispersion_imag
    _atom_type_scat_source
    'C' 'C' 0.0033 0.0000
                         'International Tables Vol C Tables 4.2.6.8 and 6.1.1.4'
    'H' 'H' 0.0000 0.0000
                         'International Tables Vol C Tables 4.2.6.8 and 6.1.1.4'
    'B' 'B' 0.0013 0.0000
                         'International Tables Vol C Tables 4.2.6.8 and 6.1.1.4'
    'F' 'F' 0.0171 0.0000
                         'International Tables Vol C Tables 4.2.6.8 and 6.1.1.4'
    'P' 'P' 0.1023 0.0000
                         'International Tables Vol C Tables 4.2.6.8 and 6.1.1.4'
_computing_data_collection     'APEX2 (Bruker, 2009)'
_computing_cell_refinement     'SAINT-Plus (Bruker, 2009)'
_computing_data_reduction     'SAINT-Plus (Bruker, 2009)'
_computing_structure_solution     'SHELXS97 (Sheldrick, 2008)'
_computing_structure_refinement     'SHELXL97 (Sheldrick, 2008)'
_computing_molecular_graphics     'ORTEP-3 (Farrugia, 1997)'
_computing_publication_material     'WinGX (Farrugia, 1999)'
loop_
    _atom_site_type_symbol
    _atom_site_label
    _atom_site_fract_x
    _atom_site_fract_y
    _atom_site_fract_z
    _atom_site_U_iso_or_equiv
    _atom_site_adp_type
    _atom_site_calc_flag
    _atom_site_refinement_flags
    _atom_site_occupancy
    _atom_site_symmetry_multiplicity
    _atom_site_disorder_assembly
    _atom_site_disorder_group
    C C1 0.29567(19) 0.8761(2) 0.3995(3) 0.0254(7) Uani d . 1 1 . .
    C C2 0.35338(19) 0.8962(2) 0.3896(3) 0.0278(7) Uani d . 1 1 . .
    H H2 0.4001 0.9118 0.4507 0.033 Uiso calc R 1 1 . .
    C C3 0.34422(19) 0.8942(2) 0.2920(3) 0.0290(7) Uani d . 1 1 . .
    H H3 0.3845 0.9085 0.2868 0.035 Uiso calc R 1 1 . .
    C C4 0.2764(2) 0.8712(2) 0.2019(3) 0.0271(8) Uani d . 1 1 . .
    C C5 0.2178(2) 0.8531(3) 0.2112(3) 0.0328(8) Uani d . 1 1 . .
    H H5 0.1707 0.8393 0.1498 0.039 Uiso calc R 1 1 . .
    C C6 0.22707(19) 0.8549(3) 0.3082(3) 0.0314(8) Uani d . 1 1 . .
    H H6 0.1866 0.8416 0.3131 0.038 Uiso calc R 1 1 . .
    C C7 0.3067(2) 0.8733(2) 0.5052(3) 0.0291(8) Uani d . 1 1 . .
    H H7A 0.2626 0.8990 0.4992 0.035 Uiso calc R 1 1 . .
    H H7B 0.3493 0.9128 0.5548 0.035 Uiso calc R 1 1 . .
    C C8 0.2650(2) 0.8716(2) 0.0939(3) 0.0303(8) Uani d . 1 1 . .
    H H8A 0.3084 0.9013 0.1014 0.036 Uiso calc R 1 1 . .
    H H8B 0.2218 0.9110 0.0463 0.036 Uiso calc R 1 1 . .
    C C11 0.2368(2) 0.6952(2) 0.4900(3) 0.0318(8) Uani d . 1 1 . .
    C C12 0.2281(2) 0.6090(3) 0.4461(4) 0.0579(13) Uani d . 1 1 . .
    H H12 0.2684 0.5795 0.4500 0.069 Uiso calc R 1 1 . .
    C C13 0.1602(3) 0.5654(3) 0.3962(4) 0.0693(16) Uani d . 1 1 . .
    H H13 0.1535 0.5072 0.3632 0.083 Uiso calc R 1 1 . .
    C C14 0.1027(3) 0.6053(3) 0.3939(4) 0.0546(12) Uani d . 1 1 . .
    H H14 0.0574 0.5732 0.3638 0.066 Uiso calc R 1 1 . .
    C C15 0.1109(3) 0.6928(3) 0.4358(4) 0.0609(13) Uani d . 1 1 . .
    H H15 0.0705 0.7222 0.4314 0.073 Uiso calc R 1 1 . .
    C C16 0.1782(2) 0.7373(3) 0.4840(4) 0.0545(12) Uani d . 1 1 . .
    H H16 0.1840 0.7972 0.5132 0.065 Uiso calc R 1 1 . .
    C C21 0.3574(2) 0.7610(3) 0.6955(3) 0.0334(9) Uani d . 1 1 . .
    C C22 0.3793(3) 0.8412(3) 0.7521(3) 0.0498(11) Uani d . 1 1 . .
    H H22 0.3768 0.8978 0.7187 0.060 Uiso calc R 1 1 . .
    C C23 0.4056(3) 0.8405(4) 0.8588(3) 0.0586(13) Uani d . 1 1 . .
    H H23 0.4201 0.8967 0.8975 0.070 Uiso calc R 1 1 . .
    C C24 0.4103(3) 0.7607(4) 0.9069(3) 0.0543(12) Uani d . 1 1 . .
    H H24 0.4260 0.7608 0.9788 0.065 Uiso calc R 1 1 . .
    C C25 0.3925(4) 0.6795(4) 0.8526(4) 0.093(2) Uani d . 1 1 . .
    H H25 0.3998 0.6229 0.8888 0.112 Uiso calc R 1 1 . .
    C C26 0.3641(4) 0.6779(4) 0.7460(4) 0.0770(18) Uani d . 1 1 . .
    H H26 0.3494 0.6213 0.7080 0.092 Uiso calc R 1 1 . .
    C C31 0.3883(2) 0.6991(2) 0.5404(3) 0.0309(8) Uani d . 1 1 . .
    C C32 0.4589(2) 0.6802(3) 0.6277(3) 0.0391(9) Uani d . 1 1 . .
    H H32 0.4727 0.6970 0.6965 0.047 Uiso calc R 1 1 . .
    C C33 0.5089(2) 0.6361(3) 0.6123(4) 0.0492(11) Uani d . 1 1 . .
    H H33 0.5568 0.6215 0.6714 0.059 Uiso calc R 1 1 . .
    C C34 0.4900(3) 0.6137(3) 0.5133(4) 0.0516(12) Uani d . 1 1 . .
    H H34 0.5248 0.5844 0.5040 0.062 Uiso calc R 1 1 . .
    C C35 0.4212(3) 0.6332(3) 0.4280(4) 0.0510(11) Uani d . 1 1 . .
    H H35 0.4086 0.6173 0.3595 0.061 Uiso calc R 1 1 . .
    C C36 0.3697(2) 0.6759(3) 0.4396(3) 0.0400(9) Uani d . 1 1 . .
    H H36 0.3220 0.6894 0.3795 0.048 Uiso calc R 1 1 . .
    C C41 0.3354(2) 0.6988(2) 0.0830(3) 0.0287(8) Uani d . 1 1 . .
    C C42 0.4020(2) 0.7307(3) 0.1686(3) 0.0385(9) Uani d . 1 1 . .
    H H42 0.4043 0.7878 0.2011 0.046 Uiso calc R 1 1 . .
    C C43 0.4653(2) 0.6789(3) 0.2064(3) 0.0521(12) Uani d . 1 1 . .
    H H43 0.5108 0.7006 0.2655 0.062 Uiso calc R 1 1 . .
    C C44 0.4634(2) 0.5968(3) 0.1599(3) 0.0438(10) Uani d . 1 1 . .
    H H44 0.5071 0.5617 0.1872 0.053 Uiso calc R 1 1 . .
    C C45 0.3975(2) 0.5654(3) 0.0733(3) 0.0483(11) Uani d . 1 1 . .
    H H45 0.3958 0.5089 0.0402 0.058 Uiso calc R 1 1 . .
    C C46 0.3340(2) 0.6168(3) 0.0349(3) 0.0452(10) Uani d . 1 1 . .
    H H46 0.2889 0.5956 -0.0253 0.054 Uiso calc R 1 1 . .
    C C51 0.21135(19) 0.7844(2) -0.1065(3) 0.0257(7) Uani d . 1 1 . .
    C C52 0.2345(2) 0.8608(3) -0.1341(3) 0.0384(9) Uani d . 1 1 . .
    H H52 0.2723 0.8992 -0.0809 0.046 Uiso calc R 1 1 . .
    C C53 0.2026(2) 0.8817(3) -0.2394(3) 0.0453(10) Uani d . 1 1 . .
    H H53 0.2182 0.9349 -0.2584 0.054 Uiso calc R 1 1 . .
    C C54 0.1484(2) 0.8259(3) -0.3166(3) 0.0447(10) Uani d . 1 1 . .
    H H54 0.1257 0.8417 -0.3887 0.054 Uiso calc R 1 1 . .
    C C55 0.1271(2) 0.7475(3) -0.2899(3) 0.0482(11) Uani d . 1 1 . .
    H H55 0.0912 0.7077 -0.3436 0.058 Uiso calc R 1 1 . .
    C C56 0.1577(2) 0.7263(3) -0.1851(3) 0.0368(8) Uani d . 1 1 . .
    H H56 0.1425 0.6724 -0.1666 0.044 Uiso calc R 1 1 . .
    C C61 0.1912(2) 0.6890(3) 0.0463(3) 0.0327(8) Uani d . 1 1 . .
    C C62 0.1165(2) 0.7106(3) -0.0065(3) 0.0401(9) Uani d . 1 1 . .
    H H62 0.0967 0.7608 -0.0548 0.048 Uiso calc R 1 1 . .
    C C63 0.0715(3) 0.6593(4) 0.0112(4) 0.0577(13) Uani d . 1 1 . .
    H H63 0.0205 0.6734 -0.0256 0.069 Uiso calc R 1 1 . .
    C C64 0.1005(3) 0.5871(4) 0.0827(5) 0.0771(18) Uani d . 1 1 . .
    H H64 0.0693 0.5519 0.0950 0.093 Uiso calc R 1 1 . .
    C C65 0.1740(3) 0.5657(4) 0.1361(5) 0.0755(16) Uani d . 1 1 . .
    H H65 0.1934 0.5161 0.1852 0.091 Uiso calc R 1 1 . .
    C C66 0.2201(3) 0.6165(3) 0.1186(4) 0.0533(11) Uani d . 1 1 . .
    H H66 0.2710 0.6019 0.1558 0.064 Uiso calc R 1 1 . .
    B B1 0.1000(3) 0.9769(3) 0.4235(4) 0.0422(11) Uani d . 1 1 . .
    B B2 0.4719(2) 1.0386(3) 0.6578(3) 0.0331(10) Uani d . 1 1 . .
    F F1 0.16257(17) 0.95422(19) 0.5214(2) 0.0692(8) Uani d . 1 1 . .
    F F2 0.1130(2) 0.9491(3) 0.3495(3) 0.0983(12) Uani d . 1 1 . .
    F F3 0.0411(2) 0.9335(3) 0.4089(4) 0.1183(16) Uani d . 1 1 . .
    F F4 0.09095(14) 1.07117(18) 0.4166(2) 0.0594(7) Uani d . 1 1 . .
    F F5 0.40535(15) 1.0708(2) 0.5748(2) 0.0770(10) Uani d . 1 1 . .
    F F6 0.4802(3) 1.0623(3) 0.7481(3) 0.144(2) Uani d . 1 1 . .
    F F7 0.5246(3) 1.0771(3) 0.6519(5) 0.143(2) Uani d . 1 1 . .
    F F8 0.47676(13) 0.94392(17) 0.6507(2) 0.0544(7) Uani d . 1 1 . .
    P P1 0.32289(5) 0.75698(6) 0.55775(6) 0.0273(2) Uani d . 1 1 . .
    P P2 0.25107(5) 0.76029(6) 0.03033(6) 0.0247(2) Uani d . 1 1 . .
loop_
    _atom_site_aniso_label
    _atom_site_aniso_U_11
    _atom_site_aniso_U_22
    _atom_site_aniso_U_33
    _atom_site_aniso_U_12
    _atom_site_aniso_U_13
    _atom_site_aniso_U_23
    C1 0.0266(18) 0.0248(17) 0.0266(18) 0.0027(14) 0.0160(16) 0.0003(13)
    C2 0.0271(17) 0.0296(17) 0.0226(17) -0.0056(14) 0.0113(14) -0.0037(14)
    C3 0.0296(18) 0.0264(17) 0.036(2) -0.0058(14) 0.0215(16) -0.0030(14)
    C4 0.033(2) 0.0223(17) 0.0261(18) 0.0062(14) 0.0167(16) 0.0025(13)
    C5 0.0236(17) 0.045(2) 0.0272(18) 0.0038(16) 0.0126(15) -0.0030(16)
    C6 0.0271(18) 0.036(2) 0.0316(19) 0.0000(15) 0.0166(16) -0.0050(16)
    C7 0.0310(19) 0.0296(19) 0.0286(19) -0.0041(15) 0.0178(16) -0.0046(14)
    C8 0.037(2) 0.0280(19) 0.0283(19) 0.0034(15) 0.0193(17) 0.0001(15)
    C11 0.033(2) 0.0305(19) 0.0281(19) -0.0064(16) 0.0143(17) -0.0025(15)
    C12 0.038(2) 0.038(2) 0.080(3) -0.0002(19) 0.022(2) -0.016(2)
    C13 0.057(3) 0.044(3) 0.090(4) -0.015(2) 0.031(3) -0.029(3)
    C14 0.041(2) 0.056(3) 0.056(3) -0.020(2) 0.021(2) -0.012(2)
    C15 0.048(3) 0.064(3) 0.081(4) -0.017(2) 0.042(3) -0.015(3)
    C16 0.051(3) 0.053(3) 0.078(3) -0.018(2) 0.048(3) -0.029(2)
    C21 0.041(2) 0.039(2) 0.0264(19) -0.0021(17) 0.0219(17) -0.0015(15)
    C22 0.072(3) 0.047(2) 0.031(2) -0.007(2) 0.029(2) -0.0030(18)
    C23 0.074(3) 0.066(3) 0.034(2) -0.010(3) 0.029(2) -0.013(2)
    C24 0.054(3) 0.085(4) 0.025(2) 0.006(2) 0.023(2) 0.003(2)
    C25 0.171(7) 0.071(4) 0.054(3) 0.014(4) 0.073(4) 0.020(3)
    C26 0.142(5) 0.048(3) 0.054(3) -0.007(3) 0.062(4) 0.002(2)
    C31 0.036(2) 0.0264(18) 0.032(2) 0.0013(15) 0.0197(17) 0.0016(15)
    C32 0.037(2) 0.046(2) 0.040(2) -0.0042(18) 0.0249(19) -0.0035(18)
    C33 0.033(2) 0.048(3) 0.069(3) 0.0001(18) 0.030(2) 0.003(2)
    C34 0.061(3) 0.044(2) 0.078(3) 0.003(2) 0.056(3) 0.002(2)
    C35 0.083(3) 0.039(2) 0.055(3) 0.006(2) 0.053(3) 0.002(2)
    C36 0.055(2) 0.0337(19) 0.035(2) 0.0070(18) 0.0278(19) 0.0019(15)
    C41 0.033(2) 0.0256(17) 0.0287(19) 0.0011(15) 0.0183(17) 0.0024(14)
    C42 0.033(2) 0.038(2) 0.034(2) 0.0044(16) 0.0113(17) -0.0027(16)
    C43 0.031(2) 0.061(3) 0.039(2) 0.0088(19) 0.0042(19) -0.006(2)
    C44 0.033(2) 0.046(2) 0.047(2) 0.0119(19) 0.0190(19) 0.0058(19)
    C45 0.042(2) 0.036(2) 0.057(3) 0.0065(18) 0.022(2) -0.0081(19)
    C46 0.036(2) 0.038(2) 0.053(3) -0.0011(17) 0.0190(19) -0.0121(18)
    C51 0.0268(18) 0.0290(17) 0.0237(17) 0.0011(14) 0.0156(15) 0.0022(14)
    C52 0.050(2) 0.041(2) 0.0285(19) -0.0148(18) 0.0248(19) -0.0074(16)
    C53 0.062(3) 0.045(2) 0.037(2) -0.009(2) 0.033(2) 0.0044(17)
    C54 0.047(2) 0.059(3) 0.029(2) 0.001(2) 0.0222(19) 0.0041(19)
    C55 0.053(3) 0.053(3) 0.026(2) -0.014(2) 0.0148(19) -0.0028(17)
    C56 0.040(2) 0.038(2) 0.0288(19) -0.0120(17) 0.0168(17) -0.0035(15)
    C61 0.043(2) 0.032(2) 0.032(2) -0.0051(17) 0.0267(18) -0.0015(16)
    C62 0.038(2) 0.043(2) 0.044(2) -0.0062(18) 0.0258(19) -0.0022(18)
    C63 0.054(3) 0.063(3) 0.073(3) -0.019(2) 0.045(3) -0.019(3)
    C64 0.093(4) 0.074(4) 0.106(5) -0.028(3) 0.081(4) -0.002(3)
    C65 0.091(4) 0.073(4) 0.091(4) -0.001(3) 0.069(4) 0.030(3)
    C66 0.064(3) 0.050(3) 0.061(3) 0.004(2) 0.044(2) 0.017(2)
    B1 0.045(3) 0.045(3) 0.045(3) -0.007(2) 0.030(2) -0.012(2)
    B2 0.027(2) 0.037(2) 0.034(2) 0.0011(18) 0.0156(19) -0.0049(18)
    F1 0.089(2) 0.0490(15) 0.0475(15) -0.0135(15) 0.0243(15) 0.0046(12)
    F2 0.134(3) 0.115(3) 0.078(2) 0.057(2) 0.079(2) 0.0109(19)
    F3 0.066(2) 0.099(3) 0.182(4) -0.042(2) 0.064(3) -0.028(3)
    F4 0.0533(16) 0.0487(15) 0.0649(18) 0.0071(12) 0.0260(14) -0.0031(13)
    F5 0.0611(18) 0.0594(18) 0.065(2) 0.0157(15) 0.0068(15) -0.0042(14)
    F6 0.225(5) 0.139(3) 0.054(2) 0.128(4) 0.070(3) 0.030(2)
    F7 0.121(3) 0.063(2) 0.311(7) -0.022(2) 0.162(4) -0.015(3)
    F8 0.0449(14) 0.0435(13) 0.0596(16) 0.0008(11) 0.0197(12) -0.0028(12)
    P1 0.0313(5) 0.0290(5) 0.0239(5) -0.0035(4) 0.0168(4) -0.0032(4)
    P2 0.0248(4) 0.0276(4) 0.0226(4) 0.0006(4) 0.0137(4) 0.0012(4)
_geom_special_details
;
All s.u.'s (except the s.u. in the dihedral angle between two l.s. planes)
are estimated using the full covariance matrix. The cell s.u.'s are taken
into account individually in the estimation of s.u.'s in distances, angles
and torsion angles; correlations between s.u.'s in cell parameters are only
used when they are defined by crystal symmetry. An approximate (isotropic)
treatment of cell s.u.'s is used for estimating s.u.'s involving l.s.
planes.
;
loop_
    _geom_bond_atom_site_label_1
    _geom_bond_atom_site_label_2
    _geom_bond_site_symmetry_2
    _geom_bond_distance
    _geom_bond_publ_flag
    C1 C2 . 1.384(5) ?
    C1 C6 . 1.399(5) ?
    C1 C7 . 1.495(5) ?
    C2 C3 . 1.391(5) ?
    C2 H2 . 0.9500 ?
    C3 C4 . 1.390(5) ?
    C3 H3 . 0.9500 ?
    C4 C5 . 1.392(5) ?
    C4 C8 . 1.525(5) ?
    C5 C6 . 1.380(5) ?
    C5 H5 . 0.9500 ?
    C6 H6 . 0.9500 ?
    C7 P1 . 1.812(4) ?
    C7 H7A . 0.9900 ?
    C7 H7B . 0.9900 ?
    C8 P2 . 1.817(4) ?
    C8 H8A . 0.9900 ?
    C8 H8B . 0.9900 ?
    C11 C16 . 1.376(6) ?
    C11 C12 . 1.378(6) ?
    C11 P1 . 1.800(4) ?
    C12 C13 . 1.387(6) ?
    C12 H12 . 0.9500 ?
    C13 C14 . 1.367(7) ?
    C13 H13 . 0.9500 ?
    C14 C15 . 1.382(7) ?
    C14 H14 . 0.9500 ?
    C15 C16 . 1.385(6) ?
    C15 H15 . 0.9500 ?
    C16 H16 . 0.9500 ?
    C21 C22 . 1.363(6) ?
    C21 C26 . 1.391(6) ?
    C21 P1 . 1.797(4) ?
    C22 C23 . 1.395(6) ?
    C22 H22 . 0.9500 ?
    C23 C24 . 1.340(7) ?
    C23 H23 . 0.9500 ?
    C24 C25 . 1.364(8) ?
    C24 H24 . 0.9500 ?
    C25 C26 . 1.383(7) ?
    C25 H25 . 0.9500 ?
    C26 H26 . 0.9500 ?
    C31 C32 . 1.393(5) ?
    C31 C36 . 1.398(5) ?
    C31 P1 . 1.801(4) ?
    C32 C33 . 1.397(6) ?
    C32 H32 . 0.9500 ?
    C33 C34 . 1.365(7) ?
    C33 H33 . 0.9500 ?
    C34 C35 . 1.362(7) ?
    C34 H34 . 0.9500 ?
    C35 C36 . 1.381(6) ?
    C35 H35 . 0.9500 ?
    C36 H36 . 0.9500 ?
    C41 C42 . 1.386(5) ?
    C41 C46 . 1.387(5) ?
    C41 P2 . 1.785(4) ?
    C42 C43 . 1.387(5) ?
    C42 H42 . 0.9500 ?
    C43 C44 . 1.372(6) ?
    C43 H43 . 0.9500 ?
    C44 C45 . 1.381(6) ?
    C44 H44 . 0.9500 ?
    C45 C46 . 1.386(6) ?
    C45 H45 . 0.9500 ?
    C46 H46 . 0.9500 ?
    C51 C52 . 1.377(5) ?
    C51 C56 . 1.398(5) ?
    C51 P2 . 1.795(3) ?
    C52 C53 . 1.384(5) ?
    C52 H52 . 0.9500 ?
    C53 C54 . 1.374(6) ?
    C53 H53 . 0.9500 ?
    C54 C55 . 1.371(6) ?
    C54 H54 . 0.9500 ?
    C55 C56 . 1.383(5) ?
    C55 H55 . 0.9500 ?
    C56 H56 . 0.9500 ?
    C61 C66 . 1.393(6) ?
    C61 C62 . 1.398(5) ?
    C61 P2 . 1.788(4) ?
    C62 C63 . 1.376(6) ?
    C62 H62 . 0.9500 ?
    C63 C64 . 1.383(8) ?
    C63 H63 . 0.9500 ?
    C64 C65 . 1.372(8) ?
    C64 H64 . 0.9500 ?
    C65 C66 . 1.389(6) ?
    C65 H65 . 0.9500 ?
    C66 H66 . 0.9500 ?
    B1 F3 . 1.336(6) ?
    B1 F2 . 1.371(6) ?
    B1 F4 . 1.374(6) ?
    B1 F1 . 1.391(6) ?
    B2 F7 . 1.329(6) ?
    B2 F6 . 1.331(6) ?
    B2 F5 . 1.373(5) ?
    B2 F8 . 1.383(5) ?
loop_
    _geom_angle_atom_site_label_1
    _geom_angle_atom_site_label_2
    _geom_angle_atom_site_label_3
    _geom_angle_site_symmetry_1
    _geom_angle_site_symmetry_3
    _geom_angle
    _geom_angle_publ_flag
    C2 C1 C6 . . 118.3(3) ?
    C2 C1 C7 . . 121.0(3) ?
    C6 C1 C7 . . 120.6(3) ?
    C1 C2 C3 . . 121.2(3) ?
    C1 C2 H2 . . 119.4 ?
    C3 C2 H2 . . 119.4 ?
    C2 C3 C4 . . 120.2(3) ?
    C2 C3 H3 . . 119.9 ?
    C4 C3 H3 . . 119.9 ?
    C5 C4 C3 . . 118.7(3) ?
    C5 C4 C8 . . 120.5(3) ?
    C3 C4 C8 . . 120.7(3) ?
    C6 C5 C4 . . 120.9(3) ?
    C6 C5 H5 . . 119.5 ?
    C4 C5 H5 . . 119.5 ?
    C5 C6 C1 . . 120.6(3) ?
    C5 C6 H6 . . 119.7 ?
    C1 C6 H6 . . 119.7 ?
    C1 C7 P1 . . 112.2(2) ?
    C1 C7 H7A . . 109.2 ?
    P1 C7 H7A . . 109.2 ?
    C1 C7 H7B . . 109.2 ?
    P1 C7 H7B . . 109.2 ?
    H7A C7 H7B . . 107.9 ?
    C4 C8 P2 . . 116.9(2) ?
    C4 C8 H8A . . 108.1 ?
    P2 C8 H8A . . 108.1 ?
    C4 C8 H8B . . 108.1 ?
    P2 C8 H8B . . 108.1 ?
    H8A C8 H8B . . 107.3 ?
    C16 C11 C12 . . 119.8(4) ?
    C16 C11 P1 . . 117.1(3) ?
    C12 C11 P1 . . 123.0(3) ?
    C11 C12 C13 . . 119.5(4) ?
    C11 C12 H12 . . 120.2 ?
    C13 C12 H12 . . 120.2 ?
    C14 C13 C12 . . 120.8(4) ?
    C14 C13 H13 . . 119.6 ?
    C12 C13 H13 . . 119.6 ?
    C13 C14 C15 . . 119.5(4) ?
    C13 C14 H14 . . 120.2 ?
    C15 C14 H14 . . 120.2 ?
    C16 C15 C14 . . 119.9(5) ?
    C16 C15 H15 . . 120.1 ?
    C14 C15 H15 . . 120.1 ?
    C11 C16 C15 . . 120.3(4) ?
    C11 C16 H16 . . 119.8 ?
    C15 C16 H16 . . 119.8 ?
    C22 C21 C26 . . 119.4(4) ?
    C22 C21 P1 . . 122.7(3) ?
    C26 C21 P1 . . 117.8(3) ?
    C21 C22 C23 . . 120.4(4) ?
    C21 C22 H22 . . 119.8 ?
    C23 C22 H22 . . 119.8 ?
    C24 C23 C22 . . 120.2(5) ?
    C24 C23 H23 . . 119.9 ?
    C22 C23 H23 . . 119.9 ?
    C23 C24 C25 . . 119.9(4) ?
    C23 C24 H24 . . 120.0 ?
    C25 C24 H24 . . 120.0 ?
    C24 C25 C26 . . 121.3(5) ?
    C24 C25 H25 . . 119.4 ?
    C26 C25 H25 . . 119.4 ?
    C25 C26 C21 . . 118.6(5) ?
    C25 C26 H26 . . 120.7 ?
    C21 C26 H26 . . 120.7 ?
    C32 C31 C36 . . 119.6(3) ?
    C32 C31 P1 . . 119.9(3) ?
    C36 C31 P1 . . 120.5(3) ?
    C33 C32 C31 . . 118.9(4) ?
    C33 C32 H32 . . 120.5 ?
    C31 C32 H32 . . 120.5 ?
    C34 C33 C32 . . 120.9(4) ?
    C34 C33 H33 . . 119.6 ?
    C32 C33 H33 . . 119.6 ?
    C35 C34 C33 . . 120.1(4) ?
    C35 C34 H34 . . 119.9 ?
    C33 C34 H34 . . 119.9 ?
    C34 C35 C36 . . 121.0(4) ?
    C34 C35 H35 . . 119.5 ?
    C36 C35 H35 . . 119.5 ?
    C35 C36 C31 . . 119.5(4) ?
    C35 C36 H36 . . 120.2 ?
    C31 C36 H36 . . 120.2 ?
    C42 C41 C46 . . 119.0(3) ?
    C42 C41 P2 . . 122.6(3) ?
    C46 C41 P2 . . 118.4(3) ?
    C41 C42 C43 . . 119.6(4) ?
    C41 C42 H42 . . 120.2 ?
    C43 C42 H42 . . 120.2 ?
    C44 C43 C42 . . 121.1(4) ?
    C44 C43 H43 . . 119.5 ?
    C42 C43 H43 . . 119.5 ?
    C43 C44 C45 . . 119.7(4) ?
    C43 C44 H44 . . 120.1 ?
    C45 C44 H44 . . 120.1 ?
    C44 C45 C46 . . 119.5(4) ?
    C44 C45 H45 . . 120.2 ?
    C46 C45 H45 . . 120.2 ?
    C45 C46 C41 . . 121.0(4) ?
    C45 C46 H46 . . 119.5 ?
    C41 C46 H46 . . 119.5 ?
    C52 C51 C56 . . 119.7(3) ?
    C52 C51 P2 . . 119.4(3) ?
    C56 C51 P2 . . 120.9(3) ?
    C51 C52 C53 . . 119.9(4) ?
    C51 C52 H52 . . 120.1 ?
    C53 C52 H52 . . 120.1 ?
    C54 C53 C52 . . 120.3(4) ?
    C54 C53 H53 . . 119.9 ?
    C52 C53 H53 . . 119.9 ?
    C55 C54 C53 . . 120.3(4) ?
    C55 C54 H54 . . 119.9 ?
    C53 C54 H54 . . 119.9 ?
    C54 C55 C56 . . 120.2(4) ?
    C54 C55 H55 . . 119.9 ?
    C56 C55 H55 . . 119.9 ?
    C55 C56 C51 . . 119.6(3) ?
    C55 C56 H56 . . 120.2 ?
    C51 C56 H56 . . 120.2 ?
    C66 C61 C62 . . 119.6(4) ?
    C66 C61 P2 . . 120.0(3) ?
    C62 C61 P2 . . 120.2(3) ?
    C63 C62 C61 . . 120.1(4) ?
    C63 C62 H62 . . 120.0 ?
    C61 C62 H62 . . 120.0 ?
    C62 C63 C64 . . 120.0(5) ?
    C62 C63 H63 . . 120.0 ?
    C64 C63 H63 . . 120.0 ?
    C65 C64 C63 . . 120.6(5) ?
    C65 C64 H64 . . 119.7 ?
    C63 C64 H64 . . 119.7 ?
    C64 C65 C66 . . 120.2(5) ?
    C64 C65 H65 . . 119.9 ?
    C66 C65 H65 . . 119.9 ?
    C65 C66 C61 . . 119.6(5) ?
    C65 C66 H66 . . 120.2 ?
    C61 C66 H66 . . 120.2 ?
    F3 B1 F2 . . 110.4(4) ?
    F3 B1 F4 . . 111.6(4) ?
    F2 B1 F4 . . 108.3(4) ?
    F3 B1 F1 . . 110.4(5) ?
    F2 B1 F1 . . 106.6(4) ?
    F4 B1 F1 . . 109.3(4) ?
    F7 B2 F6 . . 109.9(5) ?
    F7 B2 F5 . . 108.0(4) ?
    F6 B2 F5 . . 109.4(4) ?
    F7 B2 F8 . . 107.5(4) ?
    F6 B2 F8 . . 111.4(4) ?
    F5 B2 F8 . . 110.6(3) ?
    C21 P1 C11 . . 108.16(18) ?
    C21 P1 C31 . . 109.73(18) ?
    C11 P1 C31 . . 110.33(18) ?
    C21 P1 C7 . . 109.83(18) ?
    C11 P1 C7 . . 108.83(18) ?
    C31 P1 C7 . . 109.92(17) ?
    C41 P2 C61 . . 107.66(17) ?
    C41 P2 C51 . . 109.23(16) ?
    C61 P2 C51 . . 110.82(17) ?
    C41 P2 C8 . . 112.16(17) ?
    C61 P2 C8 . . 110.80(18) ?
    C51 P2 C8 . . 106.19(16) ?
loop_
    _geom_torsion_atom_site_label_1
    _geom_torsion_atom_site_label_2
    _geom_torsion_atom_site_label_3
    _geom_torsion_atom_site_label_4
    _geom_torsion_site_symmetry_1
    _geom_torsion_site_symmetry_2
    _geom_torsion_site_symmetry_3
    _geom_torsion_site_symmetry_4
    _geom_torsion
    _geom_torsion_publ_flag
    C6 C1 C2 C3 . . . . -1.0(5) ?
    C7 C1 C2 C3 . . . . 176.6(3) ?
    C1 C2 C3 C4 . . . . -0.3(5) ?
    C2 C3 C4 C5 . . . . 1.8(5) ?
    C2 C3 C4 C8 . . . . 178.1(3) ?
    C3 C4 C5 C6 . . . . -2.0(5) ?
    C8 C4 C5 C6 . . . . -178.3(3) ?
    C4 C5 C6 C1 . . . . 0.7(6) ?
    C2 C1 C6 C5 . . . . 0.8(5) ?
    C7 C1 C6 C5 . . . . -176.9(3) ?
    C2 C1 C7 P1 . . . . -96.2(4) ?
    C6 C1 C7 P1 . . . . 81.5(4) ?
    C5 C4 C8 P2 . . . . -72.5(4) ?
    C3 C4 C8 P2 . . . . 111.3(3) ?
    C16 C11 C12 C13 . . . . 0.0(7) ?
    P1 C11 C12 C13 . . . . 179.2(4) ?
    C11 C12 C13 C14 . . . . -2.8(8) ?
    C12 C13 C14 C15 . . . . 4.3(8) ?
    C13 C14 C15 C16 . . . . -3.1(8) ?
    C12 C11 C16 C15 . . . . 1.1(7) ?
    P1 C11 C16 C15 . . . . -178.1(4) ?
    C14 C15 C16 C11 . . . . 0.4(8) ?
    C26 C21 C22 C23 . . . . -2.5(7) ?
    P1 C21 C22 C23 . . . . 179.8(4) ?
    C21 C22 C23 C24 . . . . 0.9(8) ?
    C22 C23 C24 C25 . . . . 2.9(8) ?
    C23 C24 C25 C26 . . . . -5.1(10) ?
    C24 C25 C26 C21 . . . . 3.4(10) ?
    C22 C21 C26 C25 . . . . 0.4(9) ?
    P1 C21 C26 C25 . . . . 178.2(5) ?
    C36 C31 C32 C33 . . . . -1.6(5) ?
    P1 C31 C32 C33 . . . . -179.3(3) ?
    C31 C32 C33 C34 . . . . 1.5(6) ?
    C32 C33 C34 C35 . . . . -0.8(7) ?
    C33 C34 C35 C36 . . . . 0.1(7) ?
    C34 C35 C36 C31 . . . . -0.2(6) ?
    C32 C31 C36 C35 . . . . 1.0(6) ?
    P1 C31 C36 C35 . . . . 178.7(3) ?
    C46 C41 C42 C43 . . . . -2.1(6) ?
    P2 C41 C42 C43 . . . . 179.2(3) ?
    C41 C42 C43 C44 . . . . 0.6(7) ?
    C42 C43 C44 C45 . . . . 0.7(7) ?
    C43 C44 C45 C46 . . . . -0.6(7) ?
    C44 C45 C46 C41 . . . . -0.8(7) ?
    C42 C41 C46 C45 . . . . 2.2(6) ?
    P2 C41 C46 C45 . . . . -179.0(4) ?
    C56 C51 C52 C53 . . . . 2.5(6) ?
    P2 C51 C52 C53 . . . . -177.9(3) ?
    C51 C52 C53 C54 . . . . -0.7(7) ?
    C52 C53 C54 C55 . . . . -2.0(7) ?
    C53 C54 C55 C56 . . . . 2.8(7) ?
    C54 C55 C56 C51 . . . . -0.9(7) ?
    C52 C51 C56 C55 . . . . -1.7(6) ?
    P2 C51 C56 C55 . . . . 178.8(3) ?
    C66 C61 C62 C63 . . . . -1.4(6) ?
    P2 C61 C62 C63 . . . . -175.7(3) ?
    C61 C62 C63 C64 . . . . 1.0(7) ?
    C62 C63 C64 C65 . . . . -0.2(8) ?
    C63 C64 C65 C66 . . . . -0.2(9) ?
    C64 C65 C66 C61 . . . . -0.2(8) ?
    C62 C61 C66 C65 . . . . 1.0(7) ?
    P2 C61 C66 C65 . . . . 175.3(4) ?
    C22 C21 P1 C11 . . . . -129.0(4) ?
    C26 C21 P1 C11 . . . . 53.3(5) ?
    C22 C21 P1 C31 . . . . 110.6(4) ?
    C26 C21 P1 C31 . . . . -67.1(4) ?
    C22 C21 P1 C7 . . . . -10.3(4) ?
    C26 C21 P1 C7 . . . . 171.9(4) ?
    C16 C11 P1 C21 . . . . 68.4(4) ?
    C12 C11 P1 C21 . . . . -110.8(4) ?
    C16 C11 P1 C31 . . . . -171.6(3) ?
    C12 C11 P1 C31 . . . . 9.2(4) ?
    C16 C11 P1 C7 . . . . -50.9(4) ?
    C12 C11 P1 C7 . . . . 129.9(4) ?
    C32 C31 P1 C21 . . . . -11.2(4) ?
    C36 C31 P1 C21 . . . . 171.1(3) ?
    C32 C31 P1 C11 . . . . -130.3(3) ?
    C36 C31 P1 C11 . . . . 52.0(3) ?
    C32 C31 P1 C7 . . . . 109.7(3) ?
    C36 C31 P1 C7 . . . . -68.0(3) ?
    C1 C7 P1 C21 . . . . 166.1(3) ?
    C1 C7 P1 C11 . . . . -75.6(3) ?
    C1 C7 P1 C31 . . . . 45.3(3) ?
    C42 C41 P2 C61 . . . . -117.1(3) ?
    C46 C41 P2 C61 . . . . 64.2(3) ?
    C42 C41 P2 C51 . . . . 122.5(3) ?
    C46 C41 P2 C51 . . . . -56.2(3) ?
    C42 C41 P2 C8 . . . . 5.1(4) ?
    C46 C41 P2 C8 . . . . -173.7(3) ?
    C66 C61 P2 C41 . . . . 18.8(4) ?
    C62 C61 P2 C41 . . . . -166.9(3) ?
    C66 C61 P2 C51 . . . . 138.2(3) ?
    C62 C61 P2 C51 . . . . -47.5(4) ?
    C66 C61 P2 C8 . . . . -104.2(4) ?
    C62 C61 P2 C8 . . . . 70.1(4) ?
    C52 C51 P2 C41 . . . . -83.8(3) ?
    C56 C51 P2 C41 . . . . 95.7(3) ?
    C52 C51 P2 C61 . . . . 157.7(3) ?
    C56 C51 P2 C61 . . . . -22.8(4) ?
    C52 C51 P2 C8 . . . . 37.3(4) ?
    C56 C51 P2 C8 . . . . -143.2(3) ?
    C4 C8 P2 C41 . . . . -78.5(3) ?
    C4 C8 P2 C61 . . . . 41.8(3) ?
    C4 C8 P2 C51 . . . . 162.2(3) ?
