# Supplementary material for: [1,4-Phenyl­enebis(methyl­ene)]bis­(tri­phenyl­phospho­nium) bis­(tetra­fluoro­borate)
Source: Acta Crystallogr Sect E Struct Rep Online. 2011 Nov 23;67(Pt 12):o3391. doi: 10.1107/S1600536811048975 (PMC3239032; doi:10.1107/S1600536811048975)
Supplement: Supplementary file 2 [file e-67-o3391-Isup2.hkl]

#
# h,k,l, Fc-squared, Fo-squared, sigma(Fo-squared) and status flag
#
data_I
_shelx_title ' 9m_kznd_hi3_0f in Cc'
_shelx_refln_list_code          4
_shelx_F_calc_maximum      265.35
_exptl_crystal_F_000      1656.00
_reflns_d_resolution_high  0.7570
 
loop_
 _symmetry_equiv_pos_as_xyz
 'x, y, z'
 'x, -y, z+1/2'
 'x+1/2, y+1/2, z'
 'x+1/2, -y+1/2, z+1/2'
 
_cell_length_a    21.8874
_cell_length_b    14.4610
_cell_length_c    15.2818
_cell_angle_alpha  90.000
_cell_angle_beta  123.898
_cell_angle_gamma  90.000
 
_shelx_F_squared_multiplier     1.000
 
loop_
 _refln_index_h
 _refln_index_k
 _refln_index_l
 _refln_F_squared_calc
 _refln_F_squared_meas
 _refln_F_squared_sigma
 _refln_observed_status
   2   0   0    12172.28    11841.36    151.66 o
   4   0   0    18644.44    18297.24    358.89 o
   6   0   0     1552.63     1541.93     32.44 o
   8   0   0    12354.59    13092.81    122.92 o
  10   0   0     1071.15     1138.17     44.92 o
  12   0   0     4131.48     3974.65     86.05 o
  14   0   0     5847.46     6075.46    134.18 o
  16   0   0     1689.90     1824.96     86.37 o
  18   0   0        8.87      -12.72     29.45 o
  20   0   0      431.45      419.84     64.32 o
  22   0   0       34.85       79.80     64.67 o
  24   0   0       15.01      -31.37     59.73 o
   1   1   0     9524.13     9501.82     78.67 o
   3   1   0      465.13      308.89      8.92 o
   5   1   0     4333.28     4856.36     68.32 o
   7   1   0       10.24        9.89      7.15 o
   9   1   0      229.50      142.95     21.00 o
  11   1   0      525.51      453.27     26.60 o
  13   1   0       56.38       59.91     17.53 o
  15   1   0      812.71      754.97     41.12 o
  17   1   0       44.32       84.04     23.29 o
  19   1   0      272.99      240.03     31.68 o
  21   1   0       10.95       21.64     32.51 o
  23   1   0      270.13      172.15     80.44 o
   0   2   0    31207.70    29492.07    212.20 o
   2   2   0    58580.07    62028.51    352.01 o
   4   2   0     3552.45     3799.02     27.95 o
   6   2   0     2461.24     2569.42     30.51 o
   8   2   0      727.38      891.85     26.33 o
  10   2   0     3681.46     3831.47     54.70 o
  12   2   0     1178.00     1072.84     37.65 o
  14   2   0      833.07      707.63     33.64 o
  16   2   0     3097.23     3221.66     73.15 o
  18   2   0       13.94       30.71     22.03 o
  20   2   0      154.80      143.75     38.00 o
  22   2   0       23.70       -3.99     38.57 o
   1   3   0     3656.15     3693.67     28.15 o
   3   3   0    54328.20    55747.83    402.88 o
   5   3   0     5500.04     5687.39     47.38 o
   7   3   0     2728.64     2716.79     32.58 o
   9   3   0     1281.74     1374.43     32.23 o
  11   3   0     1108.22     1261.94     33.90 o
  13   3   0     1052.73     1093.94     38.44 o
  15   3   0      298.93      325.27     29.91 o
  17   3   0      198.65      254.55     30.21 o
  19   3   0       18.49       18.75     25.43 o
  21   3   0      217.25      257.52     52.30 o
  23   3   0      224.61      218.56     85.37 o
   0   4   0    19810.98    20304.17    145.62 o
   2   4   0     3089.54     3085.08     30.64 o
   4   4   0     9835.92    10639.83     85.97 o
   6   4   0     3465.84     3223.92     38.67 o
   8   4   0      813.74      948.48     27.39 o
  10   4   0     1463.81     1490.51     38.11 o
  12   4   0     1881.77     1903.48     46.30 o
  14   4   0     5194.64     5079.08     84.53 o
  16   4   0     1657.39     1730.55     57.14 o
  18   4   0      655.20      570.28     44.47 o
  20   4   0       29.81       32.08     32.04 o
  22   4   0       96.42       78.85     52.12 o
   1   5   0    10888.38    12023.97     83.57 o
   3   5   0     4851.34     4776.32     45.49 o
   5   5   0      784.85      885.82     24.72 o
   7   5   0      702.82      764.11     24.93 o
   9   5   0      752.06      851.88     32.87 o
  11   5   0      740.31      702.17     33.53 o
  13   5   0      304.41      316.85     28.19 o
  15   5   0       99.92       93.42     25.35 o
  17   5   0      447.10      519.83     42.25 o
  19   5   0      242.20      250.37     49.38 o
  21   5   0       18.10       48.15     39.65 o
  23   5   0        9.96       17.02     49.75 o
   0   6   0    34447.04    34437.69    279.61 o
   2   6   0      116.81      133.42     12.27 o
   4   6   0     3144.04     3231.89     44.09 o
   6   6   0      478.03      460.31     21.60 o
   8   6   0       15.40       48.57     12.86 o
  10   6   0      687.03      647.37     32.34 o
  12   6   0     3775.72     3641.24     70.13 o
  14   6   0     2728.26     2693.37     72.83 o
  16   6   0       16.21       21.21     22.61 o
  18   6   0      214.40      214.44     47.79 o
  20   6   0      197.89      167.99     49.39 o
  22   6   0       77.76      109.86     56.93 o
   1   7   0     5354.10     6061.58     72.08 o
   3   7   0     2251.60     2357.83     40.79 o
   5   7   0     2652.43     2851.82     47.42 o
   7   7   0     2307.40     2330.81     44.92 o
   9   7   0       62.61       73.91     17.54 o
  11   7   0      646.62      685.59     39.21 o
  13   7   0      526.19      502.56     37.41 o
  15   7   0       71.82       22.83     21.69 o
  17   7   0      569.47      491.15     59.12 o
  19   7   0      378.81      385.12     60.29 o
  21   7   0       14.05      -22.05     38.11 o
   0   8   0       46.07       25.48     25.19 o
   2   8   0    22905.05    23195.60    148.01 o
   4   8   0     7401.76     7381.48     93.69 o
   6   8   0      502.86      498.72     30.91 o
   8   8   0      162.80      265.92     25.68 o
  10   8   0     2911.37     3101.44     71.17 o
  12   8   0     1422.55     1309.66     52.96 o
  14   8   0      274.94      329.33     34.45 o
  16   8   0      557.34      669.75     64.75 o
  18   8   0       67.29       85.85     40.77 o
  20   8   0       73.40      108.28     48.24 o
   1   9   0      358.98      275.12     24.27 o
   3   9   0    10183.79     9756.26    103.69 o
   5   9   0       79.55       60.09     18.76 o
   7   9   0       28.35       49.98     19.56 o
   9   9   0       17.05        8.27     17.68 o
  11   9   0     1200.22     1072.45     49.00 o
  13   9   0      763.50      763.37     54.16 o
  15   9   0      337.17      362.35     44.80 o
  17   9   0      413.82      389.59     59.33 o
  19   9   0      204.92      206.88     57.94 o
  21   9   0      222.74      196.55     65.43 o
   0  10   0     3318.77     3147.97     96.04 o
   2  10   0      168.27      131.62     21.10 o
   4  10   0      401.50      415.37     29.24 o
   6  10   0      207.43      230.23     27.44 o
   8  10   0      835.56      908.56     44.63 o
  10  10   0      215.80      204.69     28.58 o
  12  10   0     1717.00     1778.99     75.71 o
  14  10   0      490.00      446.54     48.24 o
  16  10   0      231.60      180.42     48.04 o
  18  10   0      314.59      187.04     51.97 o
  20  10   0      201.81      237.36     59.56 o
   1  11   0     6496.77     6592.78     94.92 o
   3  11   0      854.42      777.50     38.94 o
   5  11   0     2114.88     2082.02     63.12 o
   7  11   0      122.09       91.27     24.56 o
   9  11   0     1996.30     1878.81     61.86 o
  11  11   0      761.56      766.58     56.29 o
  13  11   0      570.36      650.94     55.75 o
  15  11   0      233.04      251.49     52.81 o
  17  11   0       73.07       96.71     46.17 o
  19  11   0      169.00      143.39     55.05 o
   0  12   0       56.27       31.96     25.76 o
   2  12   0      426.36      405.24     32.21 o
   4  12   0      940.72      876.33     42.60 o
   6  12   0      195.86      207.44     29.96 o
   8  12   0       32.65       67.29     29.27 o
  10  12   0      524.62      541.19     50.88 o
  12  12   0      454.02      375.02     47.33 o
  14  12   0      410.54      489.11     63.77 o
  16  12   0      412.27      379.27     63.10 o
  18  12   0      170.57      274.13     71.51 o
   1  13   0     1664.44     1523.12     51.09 o
   3  13   0      284.80      301.63     30.86 o
   5  13   0      430.71      332.24     35.42 o
   7  13   0     2216.55     2304.10     86.64 o
   9  13   0      827.30      786.37     59.12 o
  11  13   0      496.80      488.29     52.55 o
  13  13   0      410.20      446.32     63.31 o
  15  13   0      308.28      321.80     62.14 o
  17  13   0       75.64      103.98     59.04 o
   0  14   0      826.25      920.41     62.35 o
   2  14   0     1020.33     1058.08     46.65 o
   4  14   0      209.07      196.00     32.77 o
   6  14   0      945.87      955.22     62.75 o
   8  14   0      675.91      665.92     57.99 o
  10  14   0      691.60      641.97     58.63 o
  12  14   0       27.74       26.08     38.86 o
  14  14   0      266.61      250.59     58.58 o
  16  14   0      102.36      190.01     63.92 o
   1  15   0      492.64      458.11     36.96 o
   3  15   0      170.35      162.18     28.32 o
   5  15   0      474.71      510.03     52.56 o
   7  15   0       23.18       18.38     30.04 o
   9  15   0      225.75      271.69     46.64 o
  11  15   0      584.31      592.95     61.56 o
  13  15   0      324.33      295.18     68.92 o
   0  16   0     2067.05     2267.71     98.76 o
   2  16   0      766.20      776.21     50.45 o
   4  16   0      251.18      254.10     40.79 o
   6  16   0      100.92       57.44     35.26 o
   8  16   0       70.52       99.43     39.49 o
  10  16   0        2.04       -7.17     37.94 o
  12  16   0      118.89      190.93     63.45 o
   1  17   0      142.41      167.32     42.82 o
   3  17   0      425.90      493.24     57.32 o
   5  17   0      486.16      574.36     54.54 o
   7  17   0       90.05       80.62     38.80 o
   9  17   0        6.14       36.64     42.16 o
   0  18   0       80.87       41.12     59.22 o
   2  18   0      118.03       99.68     54.01 o
   4  18   0      149.72      210.39     54.23 o
   6  18   0      115.64      105.13     47.22 o
   8  18   0        4.96       -3.72     49.69 o
   1  19   0      213.63      296.71     87.68 o
 -23   1   1      796.38      808.10     75.02 o
 -21   1   1      545.59      576.54     48.81 o
 -19   1   1      279.63      305.78     35.18 o
 -17   1   1      400.11      398.29     34.65 o
 -15   1   1     2231.02     2261.28     86.89 o
 -13   1   1     1413.17     1333.18     42.77 o
 -11   1   1     2246.75     2063.03     55.75 o
  -9   1   1     1050.68      966.75     28.83 o
  -7   1   1     9411.23     9210.25     92.51 o
  -5   1   1    55863.70    54722.76   1074.02 o
  -3   1   1    11676.52    11208.69     69.48 o
  -1   1   1     2342.81     2197.42     64.94 o
   1   1   1      718.59      753.73     11.53 o
   3   1   1     2053.55     2007.05     33.45 o
   5   1   1     5132.69     5197.90     47.21 o
   7   1   1    11084.45    10630.63    106.78 o
   9   1   1       64.97       54.29     11.67 o
  11   1   1      453.13      479.99     23.85 o
  13   1   1     1094.41     1013.32     37.63 o
  15   1   1     1086.49     1081.31     45.29 o
  17   1   1      942.55      977.70     46.84 o
  19   1   1      615.56      690.21     58.55 o
  21   1   1      441.74      483.09     66.73 o
  23   1   1      130.72      146.71     56.17 o
 -24   2   1       37.60       35.93     65.21 o
 -22   2   1       12.10       -1.50     35.83 o
 -20   2   1       38.58       15.68     22.43 o
 -18   2   1      586.22      567.72     39.28 o
 -16   2   1       30.64       12.45     20.38 o
 -14   2   1       26.52        6.19     17.10 o
 -12   2   1     3181.31     2626.55     54.07 o
 -10   2   1     2526.72     2233.62     42.81 o
  -8   2   1    15605.00    16636.53    401.85 o
  -6   2   1     8896.62     9696.83     89.54 o
  -4   2   1    56812.31    59381.76    464.00 o
  -2   2   1      745.71      778.16     10.78 o
   0   2   1       28.45       49.35      3.90 o
   2   2   1     8825.57     8680.62     51.95 o
   4   2   1      603.40      522.42     13.23 o
   6   2   1    14500.74    14888.20    145.81 o
   8   2   1     2351.49     2748.73     39.53 o
  10   2   1       91.16       79.10     11.64 o
  12   2   1       19.55       15.55     12.88 o
  14   2   1     1030.31      911.12     82.14 o
  16   2   1       29.27       34.85     18.42 o
  18   2   1       20.27       36.11     22.97 o
  20   2   1       23.33       -2.22     29.02 o
  22   2   1      340.02      369.67     64.99 o
 -23   3   1      314.46      458.93     76.38 o
 -21   3   1      718.12      741.52     59.60 o
 -19   3   1      417.99      395.84     36.16 o
 -17   3   1     2908.80     2964.62     72.89 o
 -15   3   1     1786.35     2092.95     58.35 o
 -13   3   1      545.81      508.34     28.23 o
 -11   3   1      486.24      467.25     25.72 o
  -9   3   1    11580.71    11476.73    131.57 o
  -7   3   1      190.51      218.53     13.50 o
  -5   3   1     3805.44     3590.59     39.20 o
  -3   3   1    14962.14    15340.14    108.13 o
  -1   3   1    15980.65    16330.50     67.45 o
   1   3   1    41018.50    42201.07    636.29 o
   3   3   1      256.86      237.17     12.39 o
   5   3   1     6739.47     6762.60     64.35 o
   7   3   1      646.70      689.55     20.45 o
   9   3   1     3123.83     2863.70     44.59 o
  11   3   1       82.88      149.37     17.65 o
  13   3   1     1319.57     1362.12     41.99 o
  15   3   1      300.62      294.25     28.76 o
  17   3   1       99.67       70.63     26.50 o
  19   3   1     1023.71     1087.33     68.05 o
  21   3   1     1416.03     1430.37     94.32 o
 -24   4   1       48.82       23.69     52.59 o
 -22   4   1       81.51       34.70     39.96 o
 -20   4   1      135.83      135.37     32.63 o
 -18   4   1       64.93       85.02     24.64 o
 -16   4   1      248.26      346.71     31.75 o
 -14   4   1        3.24        4.94     15.75 o
 -12   4   1     1002.31      917.21     34.60 o
 -10   4   1     4750.21     4616.04     56.64 o
  -8   4   1      556.50      684.75     22.59 o
  -6   4   1     1651.65     2018.98     54.77 o
  -4   4   1     3761.31     3703.21     36.33 o
  -2   4   1     1607.72     1766.29     23.39 o
   0   4   1     6464.93     6960.53     54.13 o
   2   4   1     6787.92     6857.56     67.74 o
   4   4   1     3398.65     3207.55     36.78 o
   6   4   1       23.09       14.96      8.98 o
   8   4   1     2486.93     2746.82     43.28 o
  10   4   1      195.85      273.42     19.97 o
  12   4   1      215.22      187.54     20.32 o
  14   4   1     1099.86     1080.07     44.49 o
  16   4   1      112.19      122.62     25.41 o
  18   4   1       71.36       39.75     30.91 o
  20   4   1       39.09       20.29     36.49 o
  22   4   1        1.64       41.25     65.55 o
 -23   5   1       65.98       31.49     49.90 o
 -21   5   1      464.63      582.01     66.05 o
 -19   5   1     1491.79     1627.61     77.49 o
 -17   5   1      378.32      362.79     32.80 o
 -15   5   1     1517.12     1485.40     57.67 o
 -13   5   1      341.29      394.15     32.25 o
 -11   5   1       78.87      133.03     19.08 o
  -9   5   1     1312.23     1487.40     34.57 o
  -7   5   1    18942.00    19014.11    153.83 o
  -5   5   1      729.35      723.62     20.32 o
  -3   5   1     3847.21     3930.84     40.18 o
  -1   5   1    11712.73    12245.26     84.77 o
   1   5   1     5223.11     5068.60     45.63 o
   3   5   1     6636.84     6823.81     66.71 o
   5   5   1     7660.48     8321.69     82.13 o
   7   5   1    11351.96    11753.09    105.15 o
   9   5   1     1866.95     1893.59     46.15 o
  11   5   1       13.97        4.76     15.10 o
  13   5   1      123.21      128.69     22.96 o
  15   5   1      152.34      157.12     28.57 o
  17   5   1      391.04      395.05     46.32 o
  19   5   1     1717.91     1857.83     99.12 o
  21   5   1      743.14      783.88     91.08 o
 -22   6   1       17.27       11.82     40.59 o
 -20   6   1       91.31      151.05     46.29 o
 -18   6   1      878.54      931.02     61.43 o
 -16   6   1       35.07       42.00     22.93 o
 -14   6   1     1868.40     1864.36     60.58 o
 -12   6   1      408.34      481.47     33.00 o
 -10   6   1       56.90       39.22     13.25 o
  -8   6   1     1017.20      930.05     29.03 o
  -6   6   1     4705.58     4779.70     52.75 o
  -4   6   1     2937.52     3004.71     38.76 o
  -2   6   1     8969.04     9594.92     68.23 o
   0   6   1     1162.30     1147.36     29.59 o
   2   6   1     3929.51     3998.93     51.74 o
   4   6   1     1357.97     1327.56     34.29 o
   6   6   1     1078.78     1194.64     32.94 o
   8   6   1      346.77      356.77     24.44 o
  10   6   1      315.76      407.02     27.88 o
  12   6   1      481.93      468.40     31.64 o
  14   6   1       51.12       42.89     20.25 o
  16   6   1       70.02       64.28     31.01 o
  18   6   1       91.90      140.35     43.66 o
  20   6   1      128.70      120.58     54.72 o
 -23   7   1      339.46      387.92     80.50 o
 -21   7   1      244.98      173.13     50.10 o
 -19   7   1       97.34       43.45     37.58 o
 -17   7   1      154.70      182.64     37.22 o
 -15   7   1       42.83       25.82     21.71 o
 -13   7   1       37.13       41.64     21.86 o
 -11   7   1      631.95      660.29     31.82 o
  -9   7   1     7680.45     7739.80    137.63 o
  -7   7   1     4600.49     4404.20     49.35 o
  -5   7   1     3155.41     3102.00     47.60 o
  -3   7   1     3922.52     4109.05     49.25 o
  -1   7   1     4971.43     4905.58     57.29 o
   1   7   1      425.27      459.79     23.64 o
   3   7   1     2622.96     2676.55     87.71 o
   5   7   1     2607.27     2474.11     51.42 o
   7   7   1     6726.09     6460.00     83.71 o
   9   7   1     1528.72     1323.20     43.67 o
  11   7   1     1053.37     1066.67     43.52 o
  13   7   1      169.17      163.23     28.07 o
  15   7   1      286.92      265.49     39.79 o
  17   7   1       66.33       68.73     38.21 o
  19   7   1      493.70      487.60     64.56 o
  21   7   1      211.44      179.70     66.97 o
 -22   8   1       76.95       42.56     47.06 o
 -20   8   1      165.44      121.50     48.30 o
 -18   8   1       16.46        3.74     32.67 o
 -16   8   1      195.75      157.58     35.33 o
 -14   8   1       64.58       77.59     28.85 o
 -12   8   1      585.07      576.40     37.53 o
 -10   8   1      233.32      223.93     20.98 o
  -8   8   1     3487.83     3607.02     68.76 o
  -6   8   1      779.48      840.08     44.62 o
  -4   8   1     1437.99     1481.15     36.96 o
  -2   8   1     2556.83     2761.43     52.88 o
   0   8   1     1340.29     1306.78     41.20 o
   2   8   1     5161.02     5585.02     73.92 o
   4   8   1     1311.63     1337.04     45.14 o
   6   8   1     2377.53     2346.50     54.69 o
   8   8   1      720.20      704.56     35.06 o
  10   8   1      995.48     1030.44     46.90 o
  12   8   1      245.28      255.78     31.38 o
  14   8   1      283.21      260.30     33.80 o
  16   8   1      105.12       87.93     38.55 o
  18   8   1      168.25      108.45     44.59 o
  20   8   1      162.94      193.42     56.07 o
 -21   9   1      329.59      384.73     68.58 o
 -19   9   1      109.87      151.19     48.36 o
 -17   9   1      176.89      194.99     48.07 o
 -15   9   1      197.08      142.98     35.54 o
 -13   9   1      138.45      122.21     32.25 o
 -11   9   1     1712.29     1562.41     52.52 o
  -9   9   1     5268.52     5122.51     82.63 o
  -7   9   1     5459.79     5755.01     87.55 o
  -5   9   1     8966.42     8945.00     99.15 o
  -3   9   1     1526.53     1695.63     46.03 o
  -1   9   1     1247.32     1204.39     39.40 o
   1   9   1      273.41      271.83     24.75 o
   3   9   1     1393.01     1379.16     47.61 o
   5   9   1     5847.70     5724.03     92.43 o
   7   9   1     1405.79     1208.49     48.77 o
   9   9   1     4163.53     4156.59     85.72 o
  11   9   1       17.00        1.61     19.97 o
  13   9   1      106.38       80.93     30.01 o
  15   9   1      196.51      268.29     50.39 o
  17   9   1      104.62       66.74     41.17 o
  19   9   1       79.71      144.30     51.25 o
 -20  10   1       21.42       19.16     43.76 o
 -18  10   1       11.09      -11.88     35.49 o
 -16  10   1      149.06      100.94     36.23 o
 -14  10   1      534.83      557.43     51.05 o
 -12  10   1      183.13      168.86     34.85 o
 -10  10   1     2020.26     2124.87     59.63 o
  -8  10   1      669.52      610.06     37.18 o
  -6  10   1     5220.21     5335.79     88.79 o
  -4  10   1     4140.76     3891.72     70.44 o
  -2  10   1     1287.95     1300.72     43.79 o
   0  10   1      137.87      150.29     21.10 o
   2  10   1      475.12      463.61     29.89 o
   4  10   1     3554.86     3521.72     76.78 o
   6  10   1      762.03      762.59     42.01 o
   8  10   1      302.27      360.12     31.30 o
  10  10   1      937.31      944.91     49.15 o
  12  10   1      102.00       94.18     31.79 o
  14  10   1      316.62      251.98     49.53 o
  16  10   1       52.57       58.17     39.19 o
  18  10   1       15.79       14.50     40.95 o
 -19  11   1      754.91      821.25     83.38 o
 -17  11   1      340.48      358.95     60.46 o
 -15  11   1      561.08      489.99     52.36 o
 -13  11   1      113.78      103.93     33.51 o
 -11  11   1      104.47       90.88     31.24 o
  -9  11   1     1386.86     1429.06     66.75 o
  -7  11   1     5862.74     5806.45    102.53 o
  -5  11   1      684.71      654.75     36.22 o
  -3  11   1     2883.15     2756.29     63.38 o
  -1  11   1      801.48      775.82     37.74 o
   1  11   1      812.80      765.97     35.26 o
   3  11   1      350.92      391.26     33.59 o
   5  11   1     4363.24     4103.22     87.66 o
   7  11   1     4857.09     5001.22     97.73 o
   9  11   1      314.15      241.93     31.19 o
  11  11   1       82.07       94.91     31.64 o
  13  11   1      377.22      452.50     60.98 o
  15  11   1      116.26      158.82     47.60 o
  17  11   1      176.30      199.02     53.12 o
 -18  12   1      390.92      356.88     65.28 o
 -16  12   1       53.61       81.24     43.58 o
 -14  12   1      187.66      214.58     43.40 o
 -12  12   1     1166.01     1111.72     67.71 o
 -10  12   1       26.60       28.17     27.04 o
  -8  12   1       29.25       37.33     26.52 o
  -6  12   1      553.05      508.31     37.66 o
  -4  12   1     1162.69     1173.35     47.16 o
  -2  12   1      436.25      354.45     30.50 o
   0  12   1      148.55      171.90     24.82 o
   2  12   1     2501.19     2560.93     61.51 o
   4  12   1      676.32      591.95     40.77 o
   6  12   1       87.96       93.34     26.22 o
   8  12   1       20.94       49.31     28.12 o
  10  12   1      424.99      460.99     49.25 o
  12  12   1      530.80      542.90     62.93 o
  14  12   1       76.15       97.02     44.05 o
  16  12   1       20.56       31.24     42.29 o
 -17  13   1      114.04      137.34     59.24 o
 -15  13   1      106.71       87.02     44.05 o
 -13  13   1       30.62       27.99     32.49 o
 -11  13   1      112.50       96.97     34.90 o
  -9  13   1      438.67      424.90     48.52 o
  -7  13   1      511.43      491.84     47.47 o
  -5  13   1     1488.88     1551.69     55.36 o
  -3  13   1      492.44      482.43     35.30 o
  -1  13   1      419.52      401.29     32.84 o
   1  13   1      346.76      374.35     30.39 o
   3  13   1      898.50      829.30     44.61 o
   5  13   1      639.87      625.85     44.35 o
   7  13   1      591.77      577.87     52.66 o
   9  13   1      760.93      854.47     62.53 o
  11  13   1       19.74       10.22     29.91 o
  13  13   1        5.95        2.20     37.32 o
  15  13   1      104.36       95.12     49.14 o
 -16  14   1       62.52       65.49     53.67 o
 -14  14   1       87.67      109.93     46.15 o
 -12  14   1       10.71       -7.69     29.50 o
 -10  14   1       20.75       -2.89     28.96 o
  -8  14   1      197.60      175.67     38.61 o
  -6  14   1      297.42      312.16     42.76 o
  -4  14   1      198.75      199.07     29.81 o
  -2  14   1       52.60       42.81     22.62 o
   0  14   1       43.28       45.71     21.13 o
   2  14   1     1197.70     1189.55     49.34 o
   4  14   1      559.95      491.50     81.80 o
   6  14   1       53.83       53.76     32.01 o
   8  14   1      138.59      148.26     39.17 o
  10  14   1      194.12      230.75     44.90 o
  12  14   1      228.27      180.48     51.24 o
  14  14   1       38.18       30.90     51.32 o
 -15  15   1      108.71       99.27     56.18 o
 -13  15   1       60.29       53.57     48.69 o
 -11  15   1      404.74      305.47     50.28 o
  -9  15   1      220.57      228.99     45.17 o
  -7  15   1      290.77      289.94     45.46 o
  -5  15   1      546.97      529.79     51.69 o
  -3  15   1      355.31      367.53     40.56 o
  -1  15   1      467.33      514.48     38.26 o
   1  15   1      177.42      149.49     28.40 o
   3  15   1       74.19       62.97     26.28 o
   5  15   1      318.70      414.28     45.34 o
   7  15   1      113.37      108.78     37.51 o
   9  15   1       99.89       74.74     38.22 o
  11  15   1       58.23       58.24     43.68 o
  13  15   1      106.43      153.95     66.07 o
 -12  16   1       55.21       57.83     50.99 o
 -10  16   1       98.89      165.96     48.80 o
  -8  16   1       89.10      105.60     39.09 o
  -6  16   1      409.22      406.94     51.93 o
  -4  16   1      264.80      249.58     36.76 o
  -2  16   1      130.07       82.25     31.72 o
   0  16   1      127.97      116.48     30.69 o
   2  16   1       79.60       53.28     30.40 o
   4  16   1      189.82      220.77     49.87 o
   6  16   1       71.65       91.08     34.47 o
   8  16   1      186.52      265.86     49.81 o
  10  16   1      343.04      339.24     71.81 o
  12  16   1      121.22       48.87     54.48 o
 -11  17   1      238.49      236.01     82.99 o
  -9  17   1      676.37      649.43     86.39 o
  -7  17   1      584.01      613.25     82.00 o
  -5  17   1      169.87      115.67     40.68 o
  -3  17   1      215.04      194.78     39.52 o
  -1  17   1       64.57       42.65     31.60 o
   1  17   1       15.03      -11.42     28.36 o
   3  17   1      152.16      156.75     38.34 o
   5  17   1       95.56      119.24     41.07 o
   7  17   1        8.10       23.92     40.93 o
   9  17   1       13.64      -21.20     43.63 o
  -8  18   1      749.29      701.77     75.35 o
  -6  18   1      487.04      431.35     67.45 o
  -4  18   1      304.16      273.05     56.41 o
  -2  18   1      103.03      108.18     50.02 o
   0  18   1       40.48       -1.93     47.36 o
   2  18   1       78.60       84.49     54.52 o
   4  18   1        4.13       29.30     41.60 o
   6  18   1       78.50      105.02     56.78 o
  -3  19   1       39.37      107.63     71.29 o
  -1  19   1       47.03       -1.10     59.67 o
   1  19   1        7.56      -25.02     56.71 o
 -24   0   2      280.87      140.94     83.54 o
 -22   0   2        0.83       12.52     31.31 o
 -20   0   2      697.20      514.12    173.60 o
 -18   0   2       38.65       28.12     30.43 o
 -16   0   2    14906.64    12615.08   2350.46 o
 -14   0   2    16620.69    15935.88    771.18 o
 -12   0   2     5173.19     4472.90   1029.86 o
 -10   0   2     4818.70     3360.50    911.32 o
  -8   0   2     3776.44     3022.12    421.11 o
  -6   0   2    48708.39    46441.46   1826.23 o
  -4   0   2     9644.69     9717.22    954.74 o
  -2   0   2    64027.75    44840.30   8387.53 o
   0   0   2    40979.57    39900.50    367.68 o
   2   0   2     6129.48     7287.26     62.31 o
   4   0   2    43674.95    44987.56    243.69 o
   6   0   2     8952.15     8289.92     72.41 o
   8   0   2     1044.61      916.92     35.97 o
  10   0   2     1999.69     1918.22     52.20 o
  12   0   2    11384.36    11121.14    130.45 o
  14   0   2     1649.61     1662.04     69.30 o
  16   0   2      149.99      122.76     33.17 o
  18   0   2      220.97      225.74     70.42 o
  20   0   2      270.06      355.03     86.56 o
  22   0   2      172.36       51.11     67.28 o
 -25   1   2        9.46      -42.54     53.70 o
 -23   1   2       20.56       37.41     34.42 o
 -21   1   2       60.81       74.34     28.58 o
 -19   1   2     3152.62     2849.28     79.90 o
 -17   1   2      286.12      308.99     32.76 o
 -15   1   2     1108.43     1380.49     52.16 o
 -13   1   2      181.80      268.31     25.61 o
 -11   1   2      233.92      191.21     17.49 o
  -9   1   2     1663.88     1840.64     32.61 o
  -7   1   2     8541.49     9086.61     67.62 o
  -5   1   2     1164.19     1083.97     18.28 o
  -3   1   2     3745.64     4148.67     25.58 o
  -1   1   2      132.23      199.38      5.97 o
   1   1   2    36336.66    39340.32    353.05 o
   3   1   2     8033.86     8366.66     71.91 o
   5   1   2      204.96      170.38      9.38 o
   7   1   2     7399.02     8777.32     60.56 o
   9   1   2     3858.90     3840.73     49.10 o
  11   1   2      624.49      622.24     25.96 o
  13   1   2      235.08      248.45     21.53 o
  15   1   2      241.30      352.35     28.64 o
  17   1   2      198.22      182.47     33.09 o
  19   1   2       34.55       25.64     38.37 o
  21   1   2       34.73       17.07     43.90 o
 -24   2   2      121.57      145.95     56.16 o
 -22   2   2       87.82       70.97     30.60 o
 -20   2   2      302.56      295.64     36.38 o
 -18   2   2      410.76      488.63     46.49 o
 -16   2   2     5384.41     5115.29     94.35 o
 -14   2   2     2830.06     2553.52     63.65 o
 -12   2   2     2989.79     2947.14     56.45 o
 -10   2   2     4673.13     4973.82     57.80 o
  -8   2   2     6056.25     6082.74     70.82 o
  -6   2   2     3627.88     3512.77     37.03 o
  -4   2   2    66482.77    68579.79    406.48 o
  -2   2   2     2164.35     1855.39     26.17 o
   0   2   2     5679.69     5803.30     60.52 o
   2   2   2    10693.09    10635.54     86.24 o
   4   2   2      332.59      333.59     11.03 o
   6   2   2      313.07      266.93     12.55 o
   8   2   2     2976.84     3101.07     39.37 o
  10   2   2     1210.98     1073.03     30.45 o
  12   2   2      387.84      431.96     25.39 o
  14   2   2     3209.34     3105.71     67.22 o
  16   2   2     1025.45     1007.85     51.77 o
  18   2   2       32.55       52.73     33.11 o
  20   2   2       12.98        3.57     38.92 o
  22   2   2      277.47      296.82    116.88 o
 -25   3   2       13.40        0.37     47.11 o
 -23   3   2      282.45      300.24     56.26 o
 -21   3   2       45.81       25.20     24.56 o
 -19   3   2     1705.31     1867.84     63.93 o
 -17   3   2     1552.72     1437.93     56.75 o
 -15   3   2      124.04       92.42     22.86 o
 -13   3   2     1469.38     1595.48     49.82 o
 -11   3   2      148.16      157.62     17.03 o
  -9   3   2      818.04      818.96     24.54 o
  -7   3   2      282.96      233.95     12.49 o
  -5   3   2    13903.89    14235.35    106.66 o
  -3   3   2     8591.55     8937.00     68.79 o
  -1   3   2    70408.10    73590.78    643.80 o
   1   3   2     4476.23     4562.08     44.34 o
   3   3   2      629.94      627.43     15.89 o
   5   3   2      391.85      319.86     19.43 o
   7   3   2    13254.58    14985.18    155.08 o
   9   3   2       41.56       29.12      9.46 o
  11   3   2      404.47      399.39     45.58 o
  13   3   2      110.13      111.87     17.05 o
  15   3   2      713.66      650.45     57.41 o
  17   3   2       49.99       21.56     27.26 o
  19   3   2       49.25       84.17     38.18 o
  21   3   2       59.53       71.69     48.34 o
 -24   4   2       11.27        1.36     47.08 o
 -22   4   2      106.00       53.39     38.12 o
 -20   4   2      277.06      326.15     35.53 o
 -18   4   2      101.03      110.29     25.20 o
 -16   4   2       97.59      106.20     23.61 o
 -14   4   2     2758.49     2730.28     62.17 o
 -12   4   2      182.37      177.41     18.13 o
 -10   4   2      674.46      642.30     23.42 o
  -8   4   2      505.91      484.10     17.53 o
  -6   4   2     3772.78     3901.52     55.21 o
  -4   4   2     4953.70     5459.81     42.26 o
  -2   4   2    43831.84    44668.43    331.69 o
   0   4   2     7107.80     7096.55    127.99 o
   2   4   2     1221.70     1207.24     26.95 o
   4   4   2     3953.01     4705.24     46.23 o
   6   4   2      776.67      887.63     23.74 o
   8   4   2     1258.67     1360.88     31.18 o
  10   4   2     1200.92     1157.36     37.71 o
  12   4   2     1756.58     1822.86     44.73 o
  14   4   2     1505.01     1472.68     49.43 o
  16   4   2     1258.83     1329.53     69.22 o
  18   4   2      360.17      338.30     54.99 o
  20   4   2       90.47      103.39     45.74 o
 -23   5   2       20.29        0.41     39.04 o
 -21   5   2       10.55      -14.42     29.25 o
 -19   5   2       13.99       31.92     25.00 o
 -17   5   2      273.27      208.39     26.01 o
 -15   5   2     2245.98     2200.84     59.71 o
 -13   5   2      103.69      109.00     22.55 o
 -11   5   2     1142.56     1253.69     35.64 o
  -9   5   2     1539.21     1547.78     30.58 o
  -7   5   2     1479.07     1510.47     40.09 o
  -5   5   2     3789.76     4158.15     38.61 o
  -3   5   2     5080.03     5045.17     51.22 o
  -1   5   2     1621.81     1570.19     74.01 o
   1   5   2     6148.55     6450.71     59.37 o
   3   5   2     1315.73     1339.93     37.18 o
   5   5   2      546.67      510.55     19.32 o
   7   5   2     1240.99     1428.80     34.00 o
   9   5   2      314.59      313.59     20.86 o
  11   5   2      161.90      270.68     22.18 o
  13   5   2      192.40      196.36     27.90 o
  15   5   2       51.64       69.95     30.19 o
  17   5   2      201.24      206.56     40.92 o
  19   5   2      100.16      104.26     51.75 o
  21   5   2        5.45       -3.13     49.60 o
 -24   6   2        7.72        1.67     42.53 o
 -22   6   2       25.90        3.39     37.06 o
 -20   6   2      291.65      321.16     46.60 o
 -18   6   2      122.88      150.82     32.16 o
 -16   6   2      191.22      183.65     28.76 o
 -14   6   2     3827.66     4083.05     84.34 o
 -12   6   2     1708.84     1731.11     42.79 o
 -10   6   2      390.15      455.67     21.85 o
  -8   6   2      850.71      863.54     37.76 o
  -6   6   2      578.05      586.48     18.06 o
  -4   6   2      224.97      276.88     14.52 o
  -2   6   2    22590.19    23828.02    147.19 o
   0   6   2     9545.38     9261.88     76.08 o
   2   6   2     1654.45     1750.30     40.50 o
   4   6   2      529.54      535.29     26.14 o
   6   6   2     1383.14     1569.22     36.66 o
   8   6   2      476.25      458.16     24.35 o
  10   6   2     1685.24     1712.25     48.26 o
  12   6   2     2418.19     2377.35     66.82 o
  14   6   2      883.66      919.09     57.73 o
  16   6   2      504.79      495.37     50.33 o
  18   6   2      274.66      237.49     50.89 o
  20   6   2        5.79       20.34     56.94 o
 -23   7   2       49.30       35.88     43.39 o
 -21   7   2      123.58       76.14     42.76 o
 -19   7   2       73.70       83.00     29.63 o
 -17   7   2      537.83      628.83     52.38 o
 -15   7   2      725.54      571.52     47.43 o
 -13   7   2      599.14      601.53     36.34 o
 -11   7   2     1217.40     1166.72     36.85 o
  -9   7   2       14.15       39.17     20.55 o
  -7   7   2       22.05       29.00     10.06 o
  -5   7   2     3172.80     3345.89     46.40 o
  -3   7   2     2385.64     2445.82     39.17 o
  -1   7   2     8445.76     7824.34     93.16 o
   1   7   2      560.35      693.99     32.14 o
   3   7   2     3318.69     3260.53     57.65 o
   5   7   2     2418.95     2539.88     53.46 o
   7   7   2       40.81       37.91     16.07 o
   9   7   2      319.42      253.35     24.56 o
  11   7   2     1712.82     1741.47     59.08 o
  13   7   2      318.18      405.93     36.16 o
  15   7   2       79.86       67.94     32.10 o
  17   7   2      414.10      349.30     56.31 o
  19   7   2       30.06       42.13     49.23 o
 -22   8   2       61.28       40.09     44.74 o
 -20   8   2      339.29      305.07     58.10 o
 -18   8   2     2502.89     2612.24     96.59 o
 -16   8   2     1876.93     1733.10     76.72 o
 -14   8   2      913.18      870.27     55.18 o
 -12   8   2     4163.03     3851.99     67.11 o
 -10   8   2      247.44      279.02     33.51 o
  -8   8   2     1283.25     1277.14     30.50 o
  -6   8   2     2173.10     2103.97     40.02 o
  -4   8   2    19332.69    19678.70    176.53 o
  -2   8   2     1009.37     1059.11     35.09 o
   0   8   2      265.15      245.64     19.65 o
   2   8   2     6109.55     6175.41     96.37 o
   4   8   2      827.43      829.27     35.53 o
   6   8   2     2967.85     2635.57     58.68 o
   8   8   2       36.39       19.85     17.38 o
  10   8   2      931.45      905.21     41.67 o
  12   8   2      256.40      236.40     30.99 o
  14   8   2      526.64      585.74     51.12 o
  16   8   2      514.80      540.63     63.60 o
  18   8   2       72.77       77.86     42.96 o
  20   8   2       39.13       97.52     63.10 o
 -21   9   2      193.85      161.21     54.03 o
 -19   9   2      225.10      204.23     50.32 o
 -17   9   2      973.63     1073.40     67.86 o
 -15   9   2      439.40      341.32     43.22 o
 -13   9   2     2031.91     1825.53     74.52 o
 -11   9   2      517.70      563.42     46.15 o
  -9   9   2      308.79      194.45     31.24 o
  -7   9   2      906.62      960.25     33.23 o
  -5   9   2     1680.11     1557.00     39.57 o
  -3   9   2      691.84      651.40     31.15 o
  -1   9   2     1695.47     1739.39     45.42 o
   1   9   2     2897.02     2783.21     83.92 o
   3   9   2       16.04       11.30     16.51 o
   5   9   2      821.28      648.41     37.79 o
   7   9   2      832.28      813.33     38.62 o
   9   9   2      164.17      168.05     27.88 o
  11   9   2       11.62        7.41     21.10 o
  13   9   2       61.28       78.42     37.13 o
  15   9   2      816.59      841.50     73.32 o
  17   9   2       76.32      132.29     48.62 o
  19   9   2      129.72      205.03     69.11 o
 -20  10   2      339.11      220.62     55.81 o
 -18  10   2      563.14      519.03     66.16 o
 -16  10   2      306.14      288.15     44.32 o
 -14  10   2     1029.52     1122.58     80.63 o
 -12  10   2     1431.03     1528.91     70.43 o
 -10  10   2      650.70      634.66     48.55 o
  -8  10   2     2231.27     2209.41     55.44 o
  -6  10   2      746.55      755.44     35.36 o
  -4  10   2      786.71      700.77     34.30 o
  -2  10   2      843.99      831.99     36.57 o
   0  10   2      932.49      964.46     38.46 o
   2  10   2      391.27      375.92     31.10 o
   4  10   2      472.04      472.64     35.30 o
   6  10   2      377.33      386.97     34.14 o
   8  10   2     1018.23     1093.97     50.77 o
  10  10   2      379.85      401.64     36.57 o
  12  10   2     1369.90     1406.46     84.59 o
  14  10   2      106.84       82.48     40.08 o
  16  10   2      382.36      322.17     58.88 o
  18  10   2       82.05       72.19     48.42 o
 -21  11   2      140.52      211.01     68.32 o
 -19  11   2      422.54      380.40     65.88 o
 -17  11   2      266.45      287.48     47.63 o
 -15  11   2     1497.83     1420.89     76.46 o
 -13  11   2     1141.63     1237.59     69.11 o
 -11  11   2     3302.30     3430.97    100.60 o
  -9  11   2      155.79      166.84     33.37 o
  -7  11   2     2706.85     2533.63     64.52 o
  -5  11   2      102.03      117.83     21.99 o
  -3  11   2      663.23      628.48     34.52 o
  -1  11   2     2724.15     2792.84     63.20 o
   1  11   2      150.86       92.71     20.18 o
   3  11   2      339.78      313.72     29.46 o
   5  11   2     1252.03     1146.98     52.46 o
   7  11   2      456.19      503.54     40.06 o
   9  11   2      614.58      607.29     43.12 o
  11  11   2       49.02      -12.65     31.35 o
  13  11   2      344.12      347.07     56.85 o
  15  11   2        1.69       -9.18     38.07 o
  17  11   2      198.41      220.24     58.01 o
 -20  12   2       14.33        6.18     48.94 o
 -18  12   2       22.98        9.33     39.25 o
 -16  12   2       24.88       22.46     33.19 o
 -14  12   2       14.08       11.90     29.22 o
 -12  12   2      224.13      251.14     41.75 o
 -10  12   2      358.18      303.68     41.56 o
  -8  12   2      216.73      223.74     36.83 o
  -6  12   2      670.67      717.85     38.93 o
  -4  12   2      887.73      866.64     41.76 o
  -2  12   2      204.78      186.97     25.25 o
   0  12   2      228.91      247.60     27.49 o
   2  12   2      478.67      497.49     35.82 o
   4  12   2      473.51      487.66     35.47 o
   6  12   2      119.06       85.09     26.43 o
   8  12   2      247.01      265.23     30.33 o
  10  12   2      927.96      940.93     63.94 o
  12  12   2      380.08      370.23     57.99 o
  14  12   2      432.72      478.97     68.12 o
  16  12   2      122.79      116.15     51.11 o
 -19  13   2       24.98       50.70     53.26 o
 -17  13   2       24.87       -3.60     44.52 o
 -15  13   2      316.39      318.04     51.07 o
 -13  13   2      690.39      672.79     59.65 o
 -11  13   2      744.87      736.08     58.06 o
  -9  13   2      294.93      406.90     45.79 o
  -7  13   2      272.76      250.23     38.72 o
  -5  13   2      946.54      963.03     45.40 o
  -3  13   2      580.81      614.39     37.94 o
  -1  13   2     1939.19     1750.72     57.21 o
   1  13   2      660.36      626.12     36.62 o
   3  13   2      481.77      478.10     37.73 o
   5  13   2      397.79      438.84     37.06 o
   7  13   2      498.28      468.01     49.24 o
   9  13   2      262.26      251.11     43.21 o
  11  13   2      150.16      158.27     47.12 o
  13  13   2      308.12      371.76     63.44 o
  15  13   2      205.37      166.38     65.13 o
 -16  14   2      235.39      351.11     73.43 o
 -14  14   2      234.15      227.05     47.77 o
 -12  14   2      125.27      166.94     40.23 o
 -10  14   2      332.89      347.38     47.56 o
  -8  14   2      395.01      407.59     46.98 o
  -6  14   2       93.01       33.07     25.36 o
  -4  14   2      503.30      487.36     37.02 o
  -2  14   2      416.14      427.41     35.50 o
   0  14   2      461.75      504.30     35.90 o
   2  14   2     1511.25     1245.12    163.60 o
   4  14   2     1075.72     1040.35     52.19 o
   6  14   2      300.06      355.47     41.98 o
   8  14   2      539.56      595.42     57.38 o
  10  14   2      120.95      165.23     48.84 o
  12  14   2      782.69      735.64     78.72 o
  14  14   2       98.74      114.51     58.51 o
 -15  15   2       17.34       34.83     48.57 o
 -13  15   2       97.61       72.24     43.10 o
 -11  15   2      130.62      123.07     40.32 o
  -9  15   2       38.95       44.97     31.91 o
  -7  15   2      144.97       95.20     34.65 o
  -5  15   2      287.99      250.03     37.39 o
  -3  15   2      425.11      434.07     48.18 o
  -1  15   2      238.92      268.41     34.73 o
   1  15   2     1259.12     1202.78     57.31 o
   3  15   2       81.75      128.39     29.68 o
   5  15   2       43.67       34.67     28.14 o
   7  15   2      511.82      549.84     57.96 o
   9  15   2      187.02      187.05     53.31 o
  11  15   2      254.86      184.15     64.25 o
  13  15   2      406.91      327.77     78.06 o
 -14  16   2      920.94      940.24    129.45 o
 -12  16   2      494.34      495.07     79.40 o
 -10  16   2      132.70      105.95     46.84 o
  -8  16   2       90.58      132.97     45.57 o
  -6  16   2       53.33       48.87     37.30 o
  -4  16   2        8.12       11.30     30.25 o
  -2  16   2      622.68      684.34     54.01 o
   0  16   2     1167.79     1267.31     61.30 o
   2  16   2      924.55      803.27     56.80 o
   4  16   2       25.09       20.19     29.19 o
   6  16   2       82.58       39.47     34.97 o
   8  16   2       30.33       33.98     47.00 o
  10  16   2       61.58       68.59     54.28 o
 -11  17   2      343.03      314.91     71.44 o
  -9  17   2      184.66      170.21     61.12 o
  -7  17   2       50.53       33.24     42.28 o
  -5  17   2      221.09      255.13     47.86 o
  -3  17   2      147.39      149.04     38.51 o
  -1  17   2      444.02      532.03     51.50 o
   1  17   2      489.30      610.46     54.87 o
   3  17   2      206.51      246.42     43.25 o
   5  17   2       27.97       72.24     43.78 o
   7  17   2      234.46      148.94     57.91 o
   9  17   2       32.21        4.01     48.15 o
  -8  18   2       17.02      -44.28     51.23 o
  -6  18   2      123.67       83.61     52.73 o
  -4  18   2       41.71       62.71     50.13 o
  -2  18   2      143.25      126.51     58.34 o
   0  18   2      363.09      300.34     58.16 o
   2  18   2      239.95      191.22     53.13 o
   4  18   2      137.95      112.78     49.78 o
   6  18   2       70.84       54.59     52.13 o
  -1  19   2      491.54      598.68    223.33 o
 -25   1   3      111.10       87.54     44.45 o
 -23   1   3      534.09      565.27     48.50 o
 -21   1   3     1124.00     1192.35     59.72 o
 -19   1   3     1281.70     1208.12     55.89 o
 -17   1   3      749.73      719.84     43.51 o
 -15   1   3      285.10      236.28     27.94 o
 -13   1   3     3853.26     3821.06     71.15 o
 -11   1   3     7069.19     7131.78     72.01 o
  -9   1   3    21393.50    21437.04    151.16 o
  -7   1   3     7150.35     6748.95     56.10 o
  -5   1   3    25137.03    25546.93    218.68 o
  -3   1   3     2068.46     2037.66     18.38 o
  -1   1   3    58049.09    58880.01    382.28 o
   1   1   3     1134.11     1100.13     19.23 o
   3   1   3     1251.19     1411.91     24.74 o
   5   1   3     2319.47     2385.79     28.07 o
   7   1   3     1606.94     1254.51     23.99 o
   9   1   3      947.26      982.55     26.70 o
  11   1   3     1264.06     1298.54     33.73 o
  13   1   3     1393.02     1471.44     45.49 o
  15   1   3      436.32      440.79     35.55 o
  17   1   3     1269.98     1138.66     80.84 o
  19   1   3      436.10      426.01     64.56 o
  21   1   3      577.26      540.41     75.12 o
 -24   2   3       10.13        7.86     32.41 o
 -22   2   3       42.86       53.77     27.79 o
 -20   2   3     1094.77     1250.18     59.42 o
 -18   2   3      572.03      574.28     41.05 o
 -16   2   3     2885.50     2558.41     68.72 o
 -14   2   3      123.00      100.89     21.10 o
 -12   2   3      335.12      315.99     23.12 o
 -10   2   3     2564.94     3200.05     43.64 o
  -8   2   3    38076.40    39241.70    361.36 o
  -6   2   3     1689.35     1546.74     25.66 o
  -4   2   3    23204.93    23162.62    210.78 o
  -2   2   3    10416.13    10567.49    109.05 o
   0   2   3    14064.72    14228.27    119.34 o
   2   2   3     5489.53     5437.39     59.52 o
   4   2   3      451.21      487.70     17.30 o
   6   2   3      210.66      253.33     11.88 o
   8   2   3     1059.36     1321.77     26.27 o
  10   2   3      207.98      266.96     18.16 o
  12   2   3     1123.49     1146.99     36.28 o
  14   2   3       19.39       35.39     20.38 o
  16   2   3      173.23      124.02     35.79 o
  18   2   3      194.29      199.60     48.67 o
  20   2   3       34.80       42.71     44.89 o
 -25   3   3      168.01      165.34     61.74 o
 -23   3   3      335.08      349.04     49.34 o
 -21   3   3       12.78       22.38     23.04 o
 -19   3   3        8.60       31.22     22.78 o
 -17   3   3     2253.97     2342.04     68.66 o
 -15   3   3       57.35       45.15     18.64 o
 -13   3   3      537.63      595.84     33.59 o
 -11   3   3    10090.06     9460.86    103.34 o
  -9   3   3     7791.30     8264.33     94.40 o
  -7   3   3      259.01      254.90     14.18 o
  -5   3   3    22352.25    22916.04    146.61 o
  -3   3   3    20681.08    20911.80    434.85 o
  -1   3   3     9961.65    10706.11    100.89 o
   1   3   3     8514.94     8505.92     93.93 o
   3   3   3    18690.37    17889.98    101.95 o
   5   3   3      462.91      395.79     15.78 o
   7   3   3     3058.31     3457.97     37.82 o
   9   3   3     3502.50     3527.80     43.02 o
  11   3   3     2655.14     2456.55     46.36 o
  13   3   3      292.94      281.94     25.83 o
  15   3   3      711.22      774.21     50.26 o
  17   3   3      755.47      842.40     64.01 o
  19   3   3      578.97      345.76     71.00 o
  21   3   3      186.86      116.25     61.17 o
 -24   4   3       33.99       21.05     40.36 o
 -22   4   3      152.89      108.84     33.90 o
 -20   4   3      178.70      129.52     27.92 o
 -18   4   3       56.02       32.77     21.34 o
 -16   4   3      106.32       45.44     21.42 o
 -14   4   3     3027.18     2785.47     65.61 o
 -12   4   3     1382.27     1423.75     37.99 o
 -10   4   3    13495.50    13630.78    151.90 o
  -8   4   3     3318.66     3182.55     60.57 o
  -6   4   3     7499.41     8049.86     73.08 o
  -4   4   3     4405.44     4766.85     46.08 o
  -2   4   3     3595.52     3676.71    117.71 o
   0   4   3        7.72        7.73      7.04 o
   2   4   3     5987.71     6064.78     68.24 o
   4   4   3       17.81       22.89      7.42 o
   6   4   3     2992.64     2654.63     50.86 o
   8   4   3     4171.73     4769.63     74.04 o
  10   4   3      526.95      399.49     35.59 o
  12   4   3      371.36      209.27     41.35 o
  14   4   3      595.39      601.47     74.84 o
  16   4   3       80.44      101.98     33.04 o
  18   4   3       16.53       32.25     35.44 o
  20   4   3       35.60       17.03     51.28 o
 -25   5   3      137.46       51.37     48.18 o
 -23   5   3      294.72      317.97     58.38 o
 -21   5   3      790.54      943.65     58.48 o
 -19   5   3      243.70      284.92     37.33 o
 -17   5   3      121.41      113.16     23.10 o
 -15   5   3      544.07      442.68     31.42 o
 -13   5   3     1412.07     1165.82     36.92 o
 -11   5   3     3366.36     3722.29     48.82 o
  -9   5   3    15791.49    16777.96    289.97 o
  -7   5   3    15877.55    15474.68    163.39 o
  -5   5   3     2832.74     2916.64     32.96 o
  -3   5   3     2763.33     2889.88     31.53 o
  -1   5   3     1048.60     1038.07     23.98 o
   1   5   3     4168.51     4324.11     48.80 o
   3   5   3     3542.34     3851.86     60.23 o
   5   5   3    11804.43    11667.48     97.93 o
   7   5   3     3625.93     3139.81     45.18 o
   9   5   3     1009.07     1023.84     30.78 o
  11   5   3      180.73      141.73     23.66 o
  13   5   3      142.11      156.02     32.35 o
  15   5   3      170.51      148.17     36.13 o
  17   5   3     1425.93     1484.08     91.42 o
  19   5   3      507.61      573.34     70.78 o
 -24   6   3       17.22       23.99     41.66 o
 -22   6   3       20.24       18.61     37.92 o
 -20   6   3        9.09      -23.88     26.06 o
 -18   6   3       13.98        3.32     25.08 o
 -16   6   3      372.04      366.25     32.41 o
 -14   6   3      232.34      194.89     24.54 o
 -12   6   3      138.40       93.59     25.18 o
 -10   6   3     2399.50     2258.86     66.08 o
  -8   6   3      888.47      926.49     42.64 o
  -6   6   3     5214.51     5482.03     67.98 o
  -4   6   3      132.94      142.91     11.40 o
  -2   6   3     1964.87     2161.39    121.07 o
   0   6   3     3542.49     4065.00     47.49 o
   2   6   3      199.77      199.77     16.18 o
   4   6   3      738.20      790.77     30.75 o
   6   6   3     4067.58     3996.71     54.06 o
   8   6   3     1588.57     1812.45     39.72 o
  10   6   3      502.73      483.37     29.26 o
  12   6   3      347.42      375.47     40.91 o
  14   6   3      210.03      171.65     36.32 o
  16   6   3      118.49       80.70     35.97 o
  18   6   3       40.71      167.15     68.74 o
  20   6   3      114.58       68.59     56.39 o
 -23   7   3      926.50      999.77     86.25 o
 -21   7   3      997.70      987.15     80.42 o
 -19   7   3     1007.93      980.94     65.93 o
 -17   7   3      370.36      485.69     47.50 o
 -15   7   3       18.95       29.11     26.29 o
 -13   7   3      661.60      717.41     47.96 o
 -11   7   3     3532.76     3304.23     84.23 o
  -9   7   3     2518.83     2280.46     66.35 o
  -7   7   3     4731.47     4997.08     80.91 o
  -5   7   3    10982.26    11054.74    139.08 o
  -3   7   3     3427.56     3937.59     59.77 o
  -1   7   3       64.53       70.03     11.17 o
   1   7   3      726.26      801.61     30.93 o
   3   7   3     5165.42     5302.35     84.13 o
   5   7   3     1208.41     1213.71     35.17 o
   7   7   3     1510.93     1445.51     38.34 o
   9   7   3     1440.45     1403.43     45.51 o
  11   7   3      319.61      252.55     29.73 o
  13   7   3      170.56      222.65     38.77 o
  15   7   3      266.07      215.90     41.66 o
  17   7   3      482.31      668.98     82.57 o
  19   7   3      282.86      317.95     75.77 o
 -22   8   3      218.72      254.08     57.30 o
 -20   8   3      121.43      172.63     41.23 o
 -18   8   3      638.95      727.77     58.31 o
 -16   8   3      743.63      702.70     53.52 o
 -14   8   3      247.12      228.97     35.02 o
 -12   8   3      419.75      392.00     39.65 o
 -10   8   3     1729.96     1722.18     68.00 o
  -8   8   3     1088.53     1020.25     48.93 o
  -6   8   3      963.97     1010.31     29.04 o
  -4   8   3     2459.05     2540.67     45.59 o
  -2   8   3     1536.30     1637.75     40.84 o
   0   8   3     2935.34     3306.50     60.20 o
   2   8   3      571.61      531.28     28.20 o
   4   8   3     1222.11      991.48     39.07 o
   6   8   3      720.84      771.42     36.45 o
   8   8   3      231.69      201.39     24.30 o
  10   8   3     1478.00     1503.87     56.48 o
  12   8   3      467.05      568.15     49.91 o
  14   8   3       99.78      106.45     34.38 o
  16   8   3       60.67       37.10     39.58 o
  18   8   3      151.45      104.75     57.07 o
 -23   9   3      749.54      823.72    100.67 o
 -21   9   3      411.46      483.74     68.12 o
 -19   9   3      658.11      719.18     62.03 o
 -17   9   3      928.13      935.83     64.00 o
 -15   9   3      139.67      101.85     30.93 o
 -13   9   3       92.50       59.86     27.67 o
 -11   9   3     3651.38     3381.75     92.02 o
  -9   9   3     2475.47     2408.57     74.82 o
  -7   9   3     7344.82     7464.08    121.13 o
  -5   9   3     1751.11     1798.77     41.36 o
  -3   9   3      111.76      114.24     17.70 o
  -1   9   3     1375.89     1388.92    155.12 o
   1   9   3      234.13      228.85     25.37 o
   3   9   3     1097.57     1102.74     41.90 o
   5   9   3      869.98      808.01     38.67 o
   7   9   3     1168.45     1149.59     42.46 o
   9   9   3      430.88      343.56     34.06 o
  11   9   3      304.05      232.98     39.09 o
  13   9   3       53.95       64.13     31.39 o
  15   9   3      277.14      227.81     51.04 o
  17   9   3      161.04      132.32     50.45 o
 -22  10   3       82.86       73.94     53.97 o
 -20  10   3      468.98      460.34     64.66 o
 -18  10   3      526.06      515.72     54.86 o
 -16  10   3      394.90      414.07     49.10 o
 -14  10   3       19.13        3.63     24.11 o
 -12  10   3     1909.38     2025.34     78.39 o
 -10  10   3     2660.80     2619.76     83.41 o
  -8  10   3      357.37      393.26     27.19 o
  -6  10   3     1418.69     1408.47     39.37 o
  -4  10   3      965.27     1043.04     39.58 o
  -2  10   3      737.37      755.31     35.04 o
   0  10   3      109.04      126.89     23.38 o
   2  10   3      357.13      332.17     30.36 o
   4  10   3      309.92      274.84     27.13 o
   6  10   3      401.46      452.76     37.27 o
   8  10   3     1404.66     1451.03     58.54 o
  10  10   3      183.15      140.82     34.85 o
  12  10   3      131.03      190.93     44.96 o
  14  10   3       12.09       35.05     38.80 o
  16  10   3      121.70       96.72     46.51 o
 -21  11   3      389.97      601.50     90.22 o
 -19  11   3       36.74       57.03     41.96 o
 -17  11   3       65.11      137.81     39.59 o
 -15  11   3      287.59      377.30     47.57 o
 -13  11   3       26.89       28.46     28.27 o
 -11  11   3       62.58       68.81     29.11 o
  -9  11   3     7159.26     6950.35    132.25 o
  -7  11   3     3154.60     2928.43     62.88 o
  -5  11   3       66.80       84.49     20.10 o
  -3  11   3       59.82       29.93     17.82 o
  -1  11   3      750.63      762.69     36.77 o
   1  11   3      633.20      640.44     39.91 o
   3  11   3     1381.09     1499.34     53.01 o
   5  11   3     6102.00     6104.44     98.72 o
   7  11   3      320.35      253.84     33.44 o
   9  11   3     1248.71     1252.07     58.15 o
  11  11   3       44.33       40.76     37.00 o
  13  11   3      535.47      509.78     70.92 o
  15  11   3        4.42      -20.16     39.52 o
 -20  12   3       44.55       79.81     55.25 o
 -18  12   3       11.86      -18.39     36.51 o
 -16  12   3      186.32      208.74     44.09 o
 -14  12   3      367.64      302.42     45.38 o
 -12  12   3     1092.88     1041.30     64.21 o
 -10  12   3        9.14       -0.64     24.09 o
  -8  12   3      244.41      214.34     35.49 o
  -6  12   3       61.41       53.84     20.67 o
  -4  12   3      666.90      626.63     36.52 o
  -2  12   3      343.94      343.37     29.41 o
   0  12   3      112.84       77.52     20.71 o
   2  12   3       12.36       28.45     20.58 o
   4  12   3       61.14       88.04     24.37 o
   6  12   3      504.06      545.02     38.59 o
   8  12   3      512.27      537.78     44.11 o
  10  12   3      415.72      337.32     56.06 o
  12  12   3      144.83      123.88     47.68 o
  14  12   3       69.48       95.40     46.92 o
 -19  13   3      143.38      139.07     59.92 o
 -17  13   3       27.07       44.93     36.64 o
 -15  13   3      303.03      264.52     47.82 o
 -13  13   3      308.21      363.32     48.80 o
 -11  13   3     1468.48     1650.82     78.08 o
  -9  13   3      219.44      206.30     38.25 o
  -7  13   3      841.97      822.90     49.86 o
  -5  13   3      448.54      537.53     36.07 o
  -3  13   3        0.50       10.75     19.05 o
  -1  13   3      330.77      355.17     31.74 o
   1  13   3     1088.18     1198.72     52.35 o
   3  13   3     1820.79     1826.89     62.83 o
   5  13   3       67.54       89.65     25.65 o
   7  13   3     1900.53     1878.87     82.97 o
   9  13   3      425.10      402.57     59.58 o
  11  13   3        9.47        4.00     39.22 o
  13  13   3      121.77       97.64     49.13 o
 -18  14   3       18.64       12.94     49.75 o
 -16  14   3       56.30       53.86     41.14 o
 -14  14   3       80.37      111.65     40.10 o
 -12  14   3      182.67      219.47     43.37 o
 -10  14   3      577.98      597.51     54.46 o
  -8  14   3       49.67       30.18     30.09 o
  -6  14   3       44.56       14.85     23.80 o
  -4  14   3       81.32       67.84     23.31 o
  -2  14   3      392.37      417.62     39.93 o
   0  14   3      305.00      278.73     48.79 o
   2  14   3      607.26      657.43     44.78 o
   4  14   3      134.29      118.33     28.80 o
   6  14   3      113.45       88.24     35.40 o
   8  14   3      337.01      381.85     59.72 o
  10  14   3      346.21      390.67     63.13 o
  12  14   3      291.14      282.39     71.97 o
 -15  15   3      133.47      177.88     52.48 o
 -13  15   3      345.36      291.09     50.95 o
 -11  15   3      320.33      346.40     59.42 o
  -9  15   3      106.82      147.15     45.99 o
  -7  15   3      376.08      444.12     51.60 o
  -5  15   3      324.19      336.24     46.90 o
  -3  15   3      502.22      510.05     51.25 o
  -1  15   3      301.03      290.48     38.78 o
   1  15   3      503.60      500.97     42.03 o
   3  15   3      314.21      324.79     38.00 o
   5  15   3      344.79      359.29     51.05 o
   7  15   3      358.11      426.35     62.85 o
   9  15   3       75.61       37.97     42.69 o
  11  15   3       11.64        4.21     45.78 o
 -14  16   3       49.52       81.22     54.90 o
 -12  16   3      162.58      238.06     63.68 o
 -10  16   3      145.83      116.08     45.62 o
  -8  16   3      271.46      344.17     58.44 o
  -6  16   3      262.16      310.63     48.83 o
  -4  16   3      196.78      232.01     43.37 o
  -2  16   3       35.54       21.23     31.24 o
   0  16   3      443.07      458.17     43.27 o
   2  16   3      179.11      175.37     38.65 o
   4  16   3      226.33      214.56     45.60 o
   6  16   3       71.38       93.67     45.41 o
   8  16   3      420.30      412.09     75.39 o
  10  16   3      130.38      123.94     61.43 o
 -11  17   3        0.62      -23.46     45.66 o
  -9  17   3      132.67      156.64     58.72 o
  -7  17   3       54.73       81.82     44.00 o
  -5  17   3      258.81      317.48     51.11 o
  -3  17   3      403.44      337.41     47.27 o
  -1  17   3       57.04       58.34     33.07 o
   1  17   3        8.70       -3.82     31.95 o
   3  17   3      216.52      194.99     51.53 o
   5  17   3      158.35      201.73     60.80 o
   7  17   3       92.91       72.11     52.82 o
  -8  18   3      124.44      150.60     69.95 o
  -6  18   3      312.33      370.17     71.02 o
  -4  18   3      762.42      830.03     77.11 o
  -2  18   3      224.40      241.90     56.98 o
   0  18   3       35.35       71.30     45.17 o
   2  18   3       66.57       80.68     56.82 o
   4  18   3       61.41       70.73     56.31 o
 -26   0   4        1.02        6.07     76.10 o
 -24   0   4      281.02      262.29     57.24 o
 -22   0   4      226.22      240.14     51.23 o
 -20   0   4      926.34     1066.59     77.91 o
 -18   0   4      889.24      765.35     63.61 o
 -16   0   4    22599.83    23068.61    526.02 o
 -14   0   4     2559.98     2876.92     93.03 o
 -12   0   4    16037.06    16010.06    266.39 o
 -10   0   4     1430.71     1408.42     44.24 o
  -8   0   4     1566.97     1347.54     38.39 o
  -6   0   4    13429.86    13569.06    364.69 o
  -4   0   4     7091.58     6058.95    687.12 o
  -2   0   4    58399.61    55015.31   2745.19 o
   0   0   4     3130.94     3512.06     53.86 o
   2   0   4    14697.50    14765.54    119.87 o
   4   0   4       75.03       64.61     11.16 o
   6   0   4     2246.26     2377.23     45.71 o
   8   0   4      336.27      253.54     21.19 o
  10   0   4     4166.91     3961.25     71.72 o
  12   0   4     4332.94     4313.01     96.81 o
  14   0   4      893.60      731.94     80.02 o
  16   0   4     1102.36     1115.31    116.28 o
  18   0   4       75.78       70.17     66.23 o
  20   0   4       46.35       36.48     68.46 o
 -25   1   4      147.07      118.36     34.96 o
 -23   1   4       51.14       14.68     24.53 o
 -21   1   4      608.75      729.42     48.85 o
 -19   1   4      120.60      180.62     29.55 o
 -17   1   4     1404.31     1386.90     55.20 o
 -15   1   4      474.43      552.90     35.34 o
 -13   1   4      434.28      449.84     29.50 o
 -11   1   4      136.47       75.46     14.37 o
  -9   1   4     2362.00     2729.17     40.64 o
  -7   1   4      443.27      411.50     17.10 o
  -5   1   4    18514.91    18533.95    147.41 o
  -3   1   4     8842.40     8779.49     49.57 o
  -1   1   4     2223.51     1777.21     20.62 o
   1   1   4      205.88      213.08     10.61 o
   3   1   4     1568.80     1801.24     34.47 o
   5   1   4     2057.66     1673.29     32.25 o
   7   1   4     2384.58     2353.27     32.38 o
   9   1   4      198.79      241.90     15.84 o
  11   1   4      546.55      473.37     22.61 o
  13   1   4       71.21       57.60     21.13 o
  15   1   4      113.48      117.19     33.79 o
  17   1   4       95.39       52.53     41.11 o
  19   1   4        8.71      -39.31     39.31 o
 -26   2   4      132.97      115.87     49.46 o
 -24   2   4       37.77       66.19     35.02 o
 -22   2   4       58.50       57.25     27.11 o
 -20   2   4      280.27      249.35     34.01 o
 -18   2   4     3420.26     3600.62     84.83 o
 -16   2   4     4710.46     4424.11     86.44 o
 -14   2   4     5027.46     4830.59     76.85 o
 -12   2   4      718.66      815.77     37.94 o
 -10   2   4      948.88      880.65     25.38 o
  -8   2   4     1248.59     1551.71     28.07 o
  -6   2   4     5483.76     5354.38     62.72 o
  -4   2   4    10494.05     9989.61     59.92 o
  -2   2   4    14265.02    13482.76    124.02 o
   0   2   4    14508.45    14825.65    126.80 o
   2   2   4      337.17      256.65     16.70 o
   4   2   4    12428.20    12085.48    102.98 o
   6   2   4      401.81      421.21     19.64 o
   8   2   4     5567.12     5454.52     48.81 o
  10   2   4     1222.68     1223.91     29.35 o
  12   2   4     1450.38     1373.82     47.40 o
  14   2   4     2154.81     2069.08     82.42 o
  16   2   4       56.44       52.34     37.19 o
  18   2   4       68.14       64.83     44.68 o
  20   2   4       55.05       51.39     46.90 o
 -25   3   4      135.65      185.01     45.29 o
 -23   3   4      105.27      131.54     38.13 o
 -21   3   4      146.06      133.68     31.09 o
 -19   3   4      679.26      848.95     48.53 o
 -17   3   4     1066.80      972.99     47.71 o
 -15   3   4       72.57      143.26     24.14 o
 -13   3   4      766.08      677.24     30.75 o
 -11   3   4      978.00      887.73     29.38 o
  -9   3   4     7458.64     7938.79     75.38 o
  -7   3   4     2331.13     2489.98     32.52 o
  -5   3   4     4466.10     4663.16     44.85 o
  -3   3   4     2097.70     2425.04     31.20 o
  -1   3   4     1691.04     1894.03     24.26 o
   1   3   4     3674.04     4301.57     42.06 o
   3   3   4      508.11      562.22     25.20 o
   5   3   4     5088.72     5175.78     76.02 o
   7   3   4      314.18      321.04     26.66 o
   9   3   4      518.22      518.68     21.13 o
  11   3   4      467.66      523.94     26.43 o
  13   3   4      287.82      306.88     35.34 o
  15   3   4      163.49      156.06     38.32 o
  17   3   4      217.57      172.60     48.59 o
  19   3   4      110.89       60.65     45.39 o
 -26   4   4      147.50      158.75     53.64 o
 -24   4   4       52.97       56.67     35.80 o
 -22   4   4      270.98      296.60     40.81 o
 -20   4   4      574.64      533.78     49.41 o
 -18   4   4     1597.99     1677.05     56.24 o
 -16   4   4     2470.43     2177.72     62.56 o
 -14   4   4     2640.09     2477.80     52.13 o
 -12   4   4      249.80      312.24     19.52 o
 -10   4   4     3046.63     2874.36     77.26 o
  -8   4   4     7586.59     8188.20     95.98 o
  -6   4   4    10076.99    11029.68     88.09 o
  -4   4   4     6019.17     6190.20     76.75 o
  -2   4   4    10824.92    10574.54    139.39 o
   0   4   4     4264.03     4498.52     42.19 o
   2   4   4     1224.71     1181.08     28.08 o
   4   4   4      802.47     1009.45     23.16 o
   6   4   4       46.89       56.56     18.10 o
   8   4   4      515.72      407.19     35.06 o
  10   4   4     1516.22     1635.93     44.20 o
  12   4   4     1609.99     1491.78     66.38 o
  14   4   4      921.35     1021.25     56.47 o
  16   4   4       40.63       16.15     31.09 o
  18   4   4      104.51       49.01     41.91 o
 -25   5   4      109.52       80.76     45.78 o
 -23   5   4       55.41       41.90     31.02 o
 -21   5   4       23.11       -9.76     24.78 o
 -19   5   4      188.81      303.22     34.72 o
 -17   5   4       48.69       91.98     21.97 o
 -15   5   4      395.21      428.39     29.84 o
 -13   5   4      102.69       98.79     14.54 o
 -11   5   4     2627.66     2539.83     79.15 o
  -9   5   4      697.97      827.54     40.27 o
  -7   5   4      272.43      290.69     19.62 o
  -5   5   4     6086.54     6469.80     75.42 o
  -3   5   4     3913.86     3986.53     61.81 o
  -1   5   4     6131.30     6545.89     71.97 o
   1   5   4      441.76      451.07     19.73 o
   3   5   4     2050.80     2307.47     29.55 o
   5   5   4     2871.71     2923.02     44.26 o
   7   5   4      363.80      422.67     21.87 o
   9   5   4      209.82      190.00     17.15 o
  11   5   4      351.26      274.33     79.93 o
  13   5   4       58.23       55.68     26.83 o
  15   5   4      139.56      170.13     39.32 o
  17   5   4       97.30       74.43     38.51 o
  19   5   4       13.19       38.26     51.18 o
 -24   6   4       60.22       82.93     48.44 o
 -22   6   4      136.59      111.70     39.22 o
 -20   6   4      443.67      421.14     44.90 o
 -18   6   4     1077.94     1023.25     61.88 o
 -16   6   4     2941.13     2830.92     88.90 o
 -14   6   4      392.97      329.59     42.33 o
 -12   6   4     1857.07     1523.19     66.17 o
 -10   6   4      670.05      795.27     42.38 o
  -8   6   4       80.89      152.48     20.78 o
  -6   6   4     2902.41     3190.26     39.29 o
  -4   6   4     4334.13     4639.05     75.13 o
  -2   6   4     7928.01     7552.26    106.63 o
   0   6   4     1003.43     1111.17     26.68 o
   2   6   4     2387.73     2331.90     43.24 o
   4   6   4      476.06      580.11     19.73 o
   6   6   4      728.05      957.00     34.93 o
   8   6   4      412.80      555.01     28.41 o
  10   6   4     1192.57      950.76     55.63 o
  12   6   4     1751.89     2002.33     78.96 o
  14   6   4      698.01      577.29     52.97 o
  16   6   4      159.55      169.95     42.66 o
  18   6   4       91.67       52.41     52.07 o
 -25   7   4       64.68       55.46     55.31 o
 -23   7   4      193.13      223.22     56.32 o
 -21   7   4      384.19      394.06     46.21 o
 -19   7   4       87.77       76.31     32.31 o
 -17   7   4      113.77      180.46     35.53 o
 -15   7   4      104.74      164.72     33.15 o
 -13   7   4     1500.62     1419.84     64.34 o
 -11   7   4     1258.47     1467.71     58.54 o
  -9   7   4     1368.48     1318.11     52.12 o
  -7   7   4     1197.53     1427.18     45.55 o
  -5   7   4      475.48      538.69     25.55 o
  -3   7   4      339.65      244.92     22.66 o
  -1   7   4       60.97       25.94     10.27 o
   1   7   4       10.10       -5.50     10.02 o
   3   7   4      822.37      858.92     31.05 o
   5   7   4      243.29      281.71     17.20 o
   7   7   4     1164.76      993.18     30.18 o
   9   7   4      250.01      257.42     27.88 o
  11   7   4      989.11     1091.78     63.04 o
  13   7   4      185.70      195.19     39.21 o
  15   7   4      126.20      120.19     38.42 o
  17   7   4        4.15      -35.73     35.73 o
 -24   8   4      128.91      137.60     61.96 o
 -22   8   4       23.21       23.15     40.24 o
 -20   8   4      148.10      235.70     45.66 o
 -18   8   4     1867.08     2120.04     87.79 o
 -16   8   4      378.40      380.48     43.63 o
 -14   8   4      753.15      706.56     50.15 o
 -12   8   4      533.58      604.85     44.93 o
 -10   8   4     2607.97     2583.85     75.22 o
  -8   8   4     3534.92     3466.81     73.33 o
  -6   8   4     3622.41     3760.88     51.83 o
  -4   8   4     4624.34     4474.91    112.84 o
  -2   8   4      668.14      709.64     28.15 o
   0   8   4     2315.46     2111.14     49.24 o
   2   8   4      208.16      281.30     22.83 o
   4   8   4     3457.86     3050.79     54.99 o
   6   8   4     1016.75      858.87     31.03 o
   8   8   4      699.93      712.51     40.99 o
  10   8   4     1380.74     1478.01     69.65 o
  12   8   4      676.84      655.93     54.55 o
  14   8   4     1196.61     1263.47     74.43 o
  16   8   4      316.54      281.15     66.38 o
  18   8   4      274.86      329.25     66.08 o
 -23   9   4       85.14       37.37     50.48 o
 -21   9   4       46.34       81.45     38.34 o
 -19   9   4      289.69      284.94     47.07 o
 -17   9   4      362.85      467.66     50.13 o
 -15   9   4      493.85      488.27     47.03 o
 -13   9   4      607.54      572.64     60.25 o
 -11   9   4      188.10      228.18     33.26 o
  -9   9   4      732.36      559.73     40.90 o
  -7   9   4      390.30      372.84     21.10 o
  -5   9   4     2448.34     2347.53     51.16 o
  -3   9   4      110.91      143.54     18.90 o
  -1   9   4      148.87      168.16     19.32 o
   1   9   4       37.55       21.09     17.18 o
   3   9   4      403.17      377.71     27.07 o
   5   9   4     1661.77     1547.51     44.90 o
   7   9   4      402.69      356.09     27.78 o
   9   9   4      143.32      190.11     36.00 o
  11   9   4      138.30       95.73     33.74 o
  13   9   4      434.02      408.44     58.25 o
  15   9   4      200.83      244.63     53.53 o
  17   9   4       35.63      -12.74     46.12 o
 -22  10   4      147.12      166.37     63.51 o
 -20  10   4      533.34      484.23     57.10 o
 -18  10   4      243.82      240.66     44.39 o
 -16  10   4      201.37      249.57     41.73 o
 -14  10   4     1775.52     1987.61     80.65 o
 -12  10   4      297.90      253.75     36.94 o
 -10  10   4        1.97       22.94     25.08 o
  -8  10   4      583.10      573.93     27.71 o
  -6  10   4      630.92      619.23     32.41 o
  -4  10   4      212.92      226.31     23.29 o
  -2  10   4     1692.61     1600.76     68.70 o
   0  10   4      325.55      286.36     29.41 o
   2  10   4     1187.60     1036.68     46.01 o
   4  10   4      898.15      928.59     42.48 o
   6  10   4      383.31      357.64     30.02 o
   8  10   4       23.01        7.18     21.37 o
  10  10   4     1032.06     1194.17     68.90 o
  12  10   4      574.32      595.05     65.62 o
  14  10   4      268.99      425.63     64.20 o
  16  10   4      201.58      171.04     64.66 o
 -21  11   4        1.03       16.37     46.18 o
 -19  11   4       52.92       64.77     37.22 o
 -17  11   4      458.51      396.83     50.09 o
 -15  11   4     1108.45     1189.82     69.58 o
 -13  11   4      651.54      730.00     55.06 o
 -11  11   4      937.77      888.70     55.87 o
  -9  11   4     1111.35     1100.06     57.94 o
  -7  11   4      883.05      854.13     37.92 o
  -5  11   4      328.60      327.33     27.75 o
  -3  11   4      510.54      437.55     29.99 o
  -1  11   4      269.54      283.40     30.99 o
   1  11   4     1083.91     1005.40     48.32 o
   3  11   4      404.78      364.60     32.36 o
   5  11   4      125.25      133.86     24.87 o
   7  11   4       57.84       43.81     22.69 o
   9  11   4        7.08       16.56     28.55 o
  11  11   4      947.73     1008.33     78.97 o
  13  11   4      160.80      176.69     51.57 o
  15  11   4       62.17       45.65     45.05 o
 -20  12   4       34.27       17.61     47.51 o
 -18  12   4      205.33      263.49     49.21 o
 -16  12   4      100.14      194.37     43.41 o
 -14  12   4      126.13      107.96     34.75 o
 -12  12   4      330.83      306.86     42.54 o
 -10  12   4      310.93      296.55     39.64 o
  -8  12   4      108.40      142.57     28.67 o
  -6  12   4     1361.58     1264.81     47.14 o
  -4  12   4     1373.08     1480.98     50.25 o
  -2  12   4     1177.44     1161.87     86.06 o
   0  12   4      201.54      168.17     28.47 o
   2  12   4      410.45      401.49     34.41 o
   4  12   4      726.78      683.24     41.43 o
   6  12   4       34.29       39.45     26.35 o
   8  12   4      405.44      388.03     47.93 o
  10  12   4      326.72      327.70     57.72 o
  12  12   4      216.66      261.51     55.48 o
  14  12   4      105.91      108.48     52.57 o
 -19  13   4       65.12       97.60     52.97 o
 -17  13   4      402.70      394.53     54.99 o
 -15  13   4      814.35      900.71     67.55 o
 -13  13   4      447.74      469.37     52.09 o
 -11  13   4      205.95      186.88     38.64 o
  -9  13   4     1096.55     1091.13     62.69 o
  -7  13   4      324.56      445.22     40.07 o
  -5  13   4       29.76       51.01     21.02 o
  -3  13   4      971.71      856.23     48.95 o
  -1  13   4      948.27      975.17     51.58 o
   1  13   4      998.72     1055.43     54.41 o
   3  13   4      321.92      289.61     33.32 o
   5  13   4       52.28       88.85     30.08 o
   7  13   4       72.91       94.52     42.69 o
   9  13   4      364.51      349.19     60.15 o
  11  13   4      121.07      118.55     48.41 o
  13  13   4      160.54      193.97     59.25 o
 -18  14   4      279.17      383.56     74.86 o
 -16  14   4      410.45      375.51     60.74 o
 -14  14   4      262.08      264.00     48.18 o
 -12  14   4      787.75      751.04     61.46 o
 -10  14   4       52.75       29.23     33.70 o
  -8  14   4      738.51      648.77     56.44 o
  -6  14   4        3.10        4.15     26.65 o
  -4  14   4     1076.61     1135.75     57.39 o
  -2  14   4      788.37      782.46     49.88 o
   0  14   4      556.38      576.11     45.57 o
   2  14   4      260.37      265.72     34.57 o
   4  14   4      129.26      140.85     34.33 o
   6  14   4      253.61      299.82     55.82 o
   8  14   4      160.42      164.84     49.69 o
  10  14   4      283.63      293.63     61.58 o
  12  14   4      166.57      181.47     66.71 o
 -17  15   4       76.28       80.52     55.07 o
 -15  15   4      744.24      850.99     95.43 o
 -13  15   4      373.71      461.72     66.28 o
 -11  15   4       10.17       10.86     36.23 o
  -9  15   4      121.20      154.91     46.29 o
  -7  15   4      232.93      207.30     42.40 o
  -5  15   4      609.77      714.53     58.77 o
  -3  15   4      656.25      776.73     59.23 o
  -1  15   4     1028.46      902.62     93.93 o
   1  15   4      358.79      341.31     38.32 o
   3  15   4      154.09      158.06     35.93 o
   5  15   4       65.43       50.21     39.56 o
   7  15   4      429.40      473.94     67.65 o
   9  15   4      123.08       81.90     56.42 o
 -14  16   4      324.84      476.28     80.78 o
 -12  16   4       77.14       59.12     51.48 o
 -10  16   4       70.53      101.66     46.15 o
  -8  16   4       72.57       66.35     35.65 o
  -6  16   4       50.10        4.35     32.02 o
  -4  16   4      104.55      103.41     37.84 o
  -2  16   4      595.33      671.20     59.68 o
   0  16   4      121.17      133.94     32.43 o
   2  16   4      132.96      160.26     42.57 o
   4  16   4        7.94      -26.25     36.29 o
   6  16   4       25.23       56.87     51.05 o
   8  16   4      198.41      146.34     63.23 o
 -13  17   4      339.11      468.59    102.65 o
 -11  17   4       63.04       63.05     51.89 o
  -9  17   4       23.94       41.02     46.70 o
  -7  17   4       50.96       69.07     38.46 o
  -5  17   4      160.21      203.43     45.74 o
  -3  17   4      344.85      330.46     51.53 o
  -1  17   4      534.14      417.27     95.57 o
   1  17   4      160.60      125.64     55.32 o
   3  17   4        6.00        8.84     45.63 o
   5  17   4       66.70       80.32     54.51 o
  -8  18   4       10.62       15.83     57.14 o
  -6  18   4        7.90      -34.73     42.41 o
  -4  18   4      106.16       94.47     47.56 o
  -2  18   4      301.68      276.20     59.16 o
   0  18   4      124.01       75.56     55.09 o
   2  18   4       57.81       25.33     61.37 o
 -27   1   5      488.35      424.38     92.56 o
 -25   1   5      300.43      266.17     46.78 o
 -23   1   5     1577.01     1623.65     83.20 o
 -21   1   5      369.69      308.25     77.02 o
 -19   1   5      181.86      143.23     40.16 o
 -17   1   5      812.00      710.39     99.09 o
 -15   1   5      784.17      692.50     46.39 o
 -13   1   5      376.32      310.71     23.95 o
 -11   1   5      396.51      400.63     25.39 o
  -9   1   5     2954.98     2679.81     41.23 o
  -7   1   5      567.74      537.95     20.08 o
  -5   1   5      605.92      537.56     30.59 o
  -3   1   5     7690.74     8194.88     64.68 o
  -1   1   5     2925.95     3243.16     34.40 o
   1   1   5     1219.57     1444.70     21.21 o
   3   1   5     2369.50     2337.19     69.57 o
   5   1   5    11400.92    11517.44     95.81 o
   7   1   5     2415.18     2325.51     42.89 o
   9   1   5     1579.68     1535.70     29.19 o
  11   1   5     1516.88     1440.55     46.53 o
  13   1   5       16.83       -9.81     25.09 o
  15   1   5      446.61      397.69     58.21 o
  17   1   5      161.65      100.02     48.38 o
  19   1   5      485.79      564.64     77.57 o
 -26   2   5      192.35      169.35     49.89 o
 -24   2   5       80.98      106.88     35.64 o
 -22   2   5      243.11      167.99     32.82 o
 -20   2   5     1013.12     1000.26     53.07 o
 -18   2   5       95.32       85.39     25.11 o
 -16   2   5      259.40      262.63     26.82 o
 -14   2   5      868.08      735.06     36.73 o
 -12   2   5    10155.44    10664.74    144.11 o
 -10   2   5     1000.08     1091.42     28.67 o
  -8   2   5     1395.75     1435.63     29.77 o
  -6   2   5     3160.27     3465.68     44.59 o
  -4   2   5     1924.63     1847.99     34.53 o
  -2   2   5     4815.07     4926.81     57.62 o
   0   2   5     7998.86     8393.40     73.50 o
   2   2   5       41.26       71.29     14.36 o
   4   2   5     6152.82     6580.24    345.69 o
   6   2   5      518.97      667.15     30.56 o
   8   2   5      440.19      506.51     28.63 o
  10   2   5       48.85       47.97     15.98 o
  12   2   5       30.85       16.11     21.26 o
  14   2   5      311.10      290.83     51.54 o
  16   2   5      146.21      126.93     45.48 o
  18   2   5        5.36      -15.86     40.39 o
 -25   3   5      287.27      425.85     54.62 o
 -23   3   5      489.35      475.56     51.81 o
 -21   3   5      775.15      852.69     51.20 o
 -19   3   5      838.22      890.72     49.63 o
 -17   3   5       62.97      113.13     22.53 o
 -15   3   5      143.35      119.77     22.51 o
 -13   3   5     5759.42     6308.03     79.93 o
 -11   3   5    16034.06    16227.91    197.30 o
  -9   3   5      546.21      615.83     21.15 o
  -7   3   5     2821.73     2883.61     41.95 o
  -5   3   5     1422.70     1399.58     25.34 o
  -3   3   5    14178.61    14804.34    133.00 o
  -1   3   5     4264.16     4261.02     49.07 o
   1   3   5    11134.30    10925.51    101.89 o
   3   3   5     5540.13     5048.13     73.03 o
   5   3   5      989.06     1114.11     37.74 o
   7   3   5     1485.92     1364.25     44.46 o
   9   3   5     1308.57     1199.21     45.87 o
  11   3   5     1137.09     1252.39     54.65 o
  13   3   5     1309.89     1220.47     67.25 o
  15   3   5      782.00      821.89     73.40 o
  17   3   5      526.18      537.80     70.27 o
 -26   4   5       17.03       27.72     38.21 o
 -24   4   5      141.72      159.63     38.98 o
 -22   4   5      409.34      449.63     49.86 o
 -20   4   5      750.57      745.90     55.19 o
 -18   4   5       16.12       23.97     19.44 o
 -16   4   5      542.06      444.71     32.90 o
 -14   4   5      361.35      333.91     22.79 o
 -12   4   5     5657.60     5692.31     96.28 o
 -10   4   5     2857.72     2818.91     40.61 o
  -8   4   5     2402.62     2887.91     37.84 o
  -6   4   5     2318.83     2427.61     37.26 o
  -4   4   5     2729.43     3097.62     41.84 o
  -2   4   5      739.10      766.13     22.31 o
   0   4   5     1672.79     1641.73     27.06 o
   2   4   5     6270.90     6244.52     58.78 o
   4   4   5     1186.92     1070.07     37.34 o
   6   4   5      994.55     1105.87     41.13 o
   8   4   5      656.27      432.88     96.05 o
  10   4   5       68.40       57.78     23.89 o
  12   4   5      674.91      707.68     47.39 o
  14   4   5      124.14      176.46     39.87 o
  16   4   5        3.14      -12.02     35.37 o
  18   4   5        9.59       -1.07     42.93 o
 -25   5   5      121.67       66.42     39.32 o
 -23   5   5      441.60      581.98     53.92 o
 -21   5   5     2003.08     2069.48     79.86 o
 -19   5   5       97.48       89.68     30.28 o
 -17   5   5      125.28      121.93     23.45 o
 -15   5   5      205.74      222.09     19.90 o
 -13   5   5     1684.41     1460.23     66.10 o
 -11   5   5     2915.65     3453.81     91.24 o
  -9   5   5    18578.18    18819.77    190.10 o
  -7   5   5      972.84     1100.31     25.12 o
  -5   5   5     4009.41     3934.85     39.29 o
  -3   5   5     3833.37     3973.89     53.72 o
  -1   5   5      500.48      479.74     21.60 o
   1   5   5     2329.96     2481.42     34.83 o
   3   5   5     5820.30     6443.37     65.95 o
   5   5   5     3968.01     3461.29     81.94 o
   7   5   5     1328.18     1217.19     55.90 o
   9   5   5      560.16      555.58     40.24 o
  11   5   5      309.35      305.46     36.16 o
  13   5   5      228.83      240.52     36.58 o
  15   5   5      534.08      455.77     53.75 o
  17   5   5      437.08      261.88    120.92 o
 -24   6   5       59.34       59.83     38.45 o
 -22   6   5      348.66      484.63     55.47 o
 -20   6   5      738.24      719.73     57.97 o
 -18   6   5      362.19      342.45     42.76 o
 -16   6   5      618.78      569.09     46.85 o
 -14   6   5     2342.49     2171.29     73.82 o
 -12   6   5      661.65      870.80     48.03 o
 -10   6   5     2486.62     2761.58     77.53 o
  -8   6   5      296.93      269.84     23.70 o
  -6   6   5      539.43      542.12     19.05 o
  -4   6   5      800.27      850.20     31.83 o
  -2   6   5     3925.44     4275.19     94.55 o
   0   6   5       65.45       89.29     10.23 o
   2   6   5     1493.97     1538.65     34.50 o
   4   6   5     2513.01     2306.77     48.15 o
   6   6   5      616.58      696.32     31.53 o
   8   6   5       25.13      -21.11     21.11 o
  10   6   5      373.14      272.79     37.83 o
  12   6   5      443.57      270.04     73.10 o
  14   6   5      222.10      159.20     39.55 o
  16   6   5      160.14      150.65     44.28 o
  18   6   5        7.59       29.15     49.82 o
 -25   7   5      340.35      574.13     87.83 o
 -23   7   5     1147.83     1230.56     80.02 o
 -21   7   5     1257.52     1229.76     74.99 o
 -19   7   5       42.19       40.55     29.79 o
 -17   7   5      202.16      148.96     33.98 o
 -15   7   5      250.48      236.81     35.89 o
 -13   7   5      607.50      506.88     41.16 o
 -11   7   5     5399.55     5189.02    101.77 o
  -9   7   5     1070.79      877.15     40.54 o
  -7   7   5     1632.52     1635.05     33.19 o
  -5   7   5     1450.02     1379.23     31.01 o
  -3   7   5     1761.23     1897.57     50.26 o
  -1   7   5      244.43      206.84     19.69 o
   1   7   5     3316.67     3372.84     71.62 o
   3   7   5     2942.75     2824.77     56.11 o
   5   7   5      271.30      295.17     21.81 o
   7   7   5     2341.02     2064.55     59.17 o
   9   7   5     1196.80     1212.59    107.26 o
  11   7   5      301.64      250.05     40.10 o
  13   7   5      116.59       84.90     30.06 o
  15   7   5      225.40      334.04     51.97 o
  17   7   5      118.54      114.54     60.62 o
 -24   8   5      134.05       95.39     56.65 o
 -22   8   5      207.16      171.77     43.81 o
 -20   8   5      289.70      269.55     45.11 o
 -18   8   5      269.81      235.07     40.45 o
 -16   8   5      674.90      757.82     54.13 o
 -14   8   5      245.70      221.40     34.93 o
 -12   8   5       93.35      104.71     27.26 o
 -10   8   5     3338.30     3166.52     80.90 o
  -8   8   5      805.93      815.19     39.14 o
  -6   8   5      677.58      687.93     26.82 o
  -4   8   5        0.13       -3.01      8.92 o
  -2   8   5      553.41      611.41     31.05 o
   0   8   5      315.59      343.53     20.51 o
   2   8   5       65.43      112.42     18.31 o
   4   8   5     1622.94     1777.15     41.74 o
   6   8   5       23.42        5.32     17.64 o
   8   8   5      591.40      681.25     51.21 o
  10   8   5      136.27      102.40     32.81 o
  12   8   5      335.73      315.03     46.58 o
  14   8   5        0.03      -19.44     31.00 o
  16   8   5       98.10       80.95     41.87 o
 -23   9   5      818.04      929.84     99.66 o
 -21   9   5      942.60     1080.75     74.21 o
 -19   9   5      533.33      534.32     55.05 o
 -17   9   5      514.22      497.83     50.24 o
 -15   9   5      559.29      550.42     48.63 o
 -13   9   5      442.43      398.79     41.44 o
 -11   9   5     3958.24     3588.48     91.74 o
  -9   9   5      542.11      471.84     34.71 o
  -7   9   5     4016.79     3952.67     88.29 o
  -5   9   5      676.17      720.42     31.32 o
  -3   9   5       52.42       40.71     19.22 o
  -1   9   5      864.49      932.54     31.77 o
   1   9   5      990.30      969.84     39.15 o
   3   9   5     1300.79     1382.41     44.08 o
   5   9   5     1671.63     1652.54     48.50 o
   7   9   5      843.29      853.64     55.39 o
   9   9   5      810.78      743.36     57.12 o
  11   9   5      118.11      121.84     36.36 o
  13   9   5      142.91      154.34     46.77 o
  15   9   5       68.84       56.37     44.91 o
 -22  10   5      181.78      240.18     66.05 o
 -20  10   5      434.92      515.90     58.04 o
 -18  10   5      101.19      124.13     38.06 o
 -16  10   5       13.99       16.67     27.56 o
 -14  10   5      500.59      471.75     46.78 o
 -12  10   5      546.03      474.22     43.47 o
 -10  10   5      893.64      870.63     47.26 o
  -8  10   5     1696.84     1688.73     44.16 o
  -6  10   5      614.25      597.27     31.84 o
  -4  10   5      321.30      284.52     23.06 o
  -2  10   5      313.54      292.68     30.13 o
   0  10   5      165.02      180.57     26.80 o
   2  10   5       34.89       34.66     20.24 o
   4  10   5       63.05       66.30     20.61 o
   6  10   5     2597.18     2658.19     69.86 o
   8  10   5      388.63      327.24     44.20 o
  10  10   5      341.09      388.47     49.19 o
  12  10   5      174.06      150.80     47.28 o
  14  10   5       36.81        3.44     40.66 o
 -21  11   5      417.28      472.02     67.59 o
 -19  11   5      312.29      322.01     50.52 o
 -17  11   5       20.12       48.26     33.28 o
 -15  11   5      412.06      445.70     49.07 o
 -13  11   5       60.40       61.32     29.47 o
 -11  11   5      697.86      683.71     50.38 o
  -9  11   5     4531.56     4545.97     95.29 o
  -7  11   5     1782.50     1712.84     49.48 o
  -5  11   5     2044.08     1910.91     51.41 o
  -3  11   5      311.30      435.74     35.78 o
  -1  11   5      537.03      551.24     38.86 o
   1  11   5       73.11       67.49     23.27 o
   3  11   5     3046.04     3277.93     74.68 o
   5  11   5     1534.43     1452.00     61.21 o
   7  11   5      328.09      366.49     46.02 o
   9  11   5      474.09      543.98     54.26 o
  11  11   5      403.45      456.63     63.88 o
  13  11   5       49.93       37.36     43.92 o
 -20  12   5       95.95      160.67     49.98 o
 -18  12   5      174.96      206.06     45.57 o
 -16  12   5       21.78       45.39     31.83 o
 -14  12   5     1311.55     1410.35     74.04 o
 -12  12   5      309.53      288.59     41.57 o
 -10  12   5      478.30      447.41     43.94 o
  -8  12   5      269.29      272.17     32.82 o
  -6  12   5      107.01      102.20     24.75 o
  -4  12   5      620.73      551.47     40.57 o
  -2  12   5      137.08      103.90     26.67 o
   0  12   5      530.58      520.38     40.21 o
   2  12   5      194.04      203.89     28.53 o
   4  12   5     1475.61     1405.80     63.30 o
   6  12   5      536.51      625.43     56.03 o
   8  12   5      270.85      237.70     44.17 o
  10  12   5      132.28      151.11     50.54 o
  12  12   5       90.58       91.96     48.45 o
 -19  13   5       21.49       12.20     40.47 o
 -17  13   5        4.58       -3.76     32.12 o
 -15  13   5        9.14        5.28     30.34 o
 -13  13   5      350.80      336.08     46.20 o
 -11  13   5      490.70      536.40     60.16 o
  -9  13   5      473.42      460.23     49.25 o
  -7  13   5     1889.79     1820.42     78.94 o
  -5  13   5      155.28      152.74     29.13 o
  -3  13   5        8.95        9.28     18.69 o
  -1  13   5       63.75       34.90     24.91 o
   1  13   5     1109.58     1187.27     57.26 o
   3  13   5      445.45      441.78     43.54 o
   5  13   5      608.11      634.05     57.32 o
   7  13   5       61.13       41.25     40.44 o
   9  13   5       42.98       15.71     40.34 o
  11  13   5      105.12       69.23     45.82 o
 -18  14   5        3.51       30.52     47.13 o
 -16  14   5      134.95      149.15     50.13 o
 -14  14   5      554.03      546.53     68.21 o
 -12  14   5      563.31      617.65     67.26 o
 -10  14   5       77.98       92.76     39.71 o
  -8  14   5       78.93      122.01     36.31 o
  -6  14   5      156.10      167.56     37.25 o
  -4  14   5       77.32       80.68     27.86 o
  -2  14   5      454.51      403.25     40.76 o
   0  14   5       95.97       86.20     29.00 o
   2  14   5      181.07      213.13     37.76 o
   4  14   5      208.70      247.08     43.98 o
   6  14   5      355.41      373.57     60.43 o
   8  14   5        7.75       11.08     41.56 o
  10  14   5       46.42        7.33     53.94 o
 -17  15   5       61.12       70.53     53.27 o
 -15  15   5       21.61       31.05     46.69 o
 -13  15   5        0.18       15.33     39.05 o
 -11  15   5      117.39      100.20     44.55 o
  -9  15   5      706.82      702.40     61.22 o
  -7  15   5      168.40      194.99     41.33 o
  -5  15   5      142.46      111.63     35.55 o
  -3  15   5       23.76       30.86     26.51 o
  -1  15   5       86.76       69.09     29.46 o
   1  15   5       31.00       47.26     29.85 o
   3  15   5      356.00      380.83     51.73 o
   5  15   5      363.44      405.02     63.94 o
   7  15   5       28.03       11.18     41.80 o
   9  15   5       87.16       93.10     57.45 o
 -14  16   5       61.13       40.16     49.03 o
 -12  16   5      248.79      200.86     60.40 o
 -10  16   5       98.08       62.76     41.45 o
  -8  16   5      261.01      264.90     47.83 o
  -6  16   5      327.59      348.55     49.81 o
  -4  16   5      464.90      522.93     56.98 o
  -2  16   5        3.13        0.29     30.63 o
   0  16   5       31.52       40.57     31.47 o
   2  16   5      145.14      131.26     51.66 o
   4  16   5      276.38      247.85     64.87 o
   6  16   5      163.85      221.21     66.45 o
 -13  17   5       15.34       -3.93     56.45 o
 -11  17   5       76.56      153.11     71.65 o
  -9  17   5       45.19       25.96     55.98 o
  -7  17   5       75.17      110.03     41.51 o
  -5  17   5      130.78      142.54     43.38 o
  -3  17   5        1.84       -5.66     35.17 o
  -1  17   5        4.74      -13.46     31.94 o
   1  17   5       19.22       13.18     54.48 o
   3  17   5      327.38      335.50     75.83 o
   5  17   5      163.95      129.91     62.61 o
  -8  18   5      186.00      253.14     66.96 o
  -6  18   5       82.33       99.64     54.66 o
  -4  18   5       86.50       50.73     44.59 o
  -2  18   5      140.50       98.39     60.38 o
   0  18   5        9.59       21.22     58.86 o
 -26   0   6      833.52      932.63    114.63 o
 -24   0   6      836.14     1069.36     90.75 o
 -22   0   6      660.77      717.21     84.04 o
 -20   0   6      593.36      669.88     63.86 o
 -18   0   6     6229.55     6051.38    150.69 o
 -16   0   6     4066.75     4311.87    120.03 o
 -14   0   6     5252.05     4930.72    177.50 o
 -12   0   6     8406.46     7022.63    115.14 o
 -10   0   6     5200.07     5398.78    129.34 o
  -8   0   6     4281.25     4262.42    109.61 o
  -6   0   6     4411.73     2618.61    680.51 o
  -4   0   6    12671.66    10274.29   2326.94 o
  -2   0   6    29439.17    28766.37    560.91 o
   0   0   6    21718.39    23850.86    292.42 o
   2   0   6     1092.20     1346.01     35.51 o
   4   0   6     6811.17     6244.00    127.50 o
   6   0   6     1945.67     1892.13     44.65 o
   8   0   6      259.67      249.06     19.64 o
  10   0   6     3128.95     3348.56    133.41 o
  12   0   6      113.23       50.28     46.20 o
  14   0   6      191.64      170.60     67.97 o
  16   0   6       72.68      101.52     63.93 o
  18   0   6       23.37       40.54     69.55 o
 -27   1   6        2.89       -9.87     38.82 o
 -25   1   6      128.43      139.40     39.61 o
 -23   1   6       24.72       11.50     25.35 o
 -21   1   6      477.18      475.75     41.76 o
 -19   1   6      454.76      467.61     43.16 o
 -17   1   6      329.19      173.70     45.13 o
 -15   1   6      825.40      682.17    110.39 o
 -13   1   6       76.61      142.48     20.48 o
 -11   1   6      245.48      369.81     25.34 o
  -9   1   6      963.42     1039.21     32.83 o
  -7   1   6     2527.26     2931.12     40.84 o
  -5   1   6     7767.95     7424.15    109.79 o
  -3   1   6     4098.23     3920.24     39.43 o
  -1   1   6     3527.32     3620.21     39.46 o
   1   1   6     1486.49     1564.60     24.14 o
   3   1   6      427.41      395.09     26.68 o
   5   1   6      117.44      147.79     14.70 o
   7   1   6      798.57      935.37     30.35 o
   9   1   6      107.55      134.59     19.67 o
  11   1   6       68.53       47.15     26.88 o
  13   1   6      415.93      409.57     56.78 o
  15   1   6      122.17       68.44     43.14 o
  17   1   6       29.72       44.07     45.38 o
 -26   2   6      436.46      435.23     54.17 o
 -24   2   6       71.40       89.21     36.43 o
 -22   2   6       27.09       39.96     25.47 o
 -20   2   6     1505.19     1726.87     64.49 o
 -18   2   6     2644.39     2906.84     76.09 o
 -16   2   6     2765.40     2431.34     60.98 o
 -14   2   6     4643.25     5087.69     84.72 o
 -12   2   6      537.67      561.09     30.51 o
 -10   2   6      731.74      834.99     29.83 o
  -8   2   6      788.04      777.35     23.61 o
  -6   2   6     6858.75     5891.08     57.14 o
  -4   2   6     4294.69     3907.23     38.90 o
  -2   2   6    13131.26    14455.36    137.49 o
   0   2   6     6705.32     7205.82     89.26 o
   2   2   6     2326.67     2343.71     50.20 o
   4   2   6      597.00      467.66     25.64 o
   6   2   6     2634.65     2614.46     54.83 o
   8   2   6     2920.44     2900.71     64.36 o
  10   2   6      426.20      480.77     36.09 o
  12   2   6      795.98      798.23     55.98 o
  14   2   6      246.96      309.04     54.21 o
  16   2   6      189.73      199.26     53.91 o
 -27   3   6       28.80       37.04     43.65 o
 -25   3   6       20.58       45.69     35.11 o
 -23   3   6      228.92      223.04     41.65 o
 -21   3   6       23.59       26.83     23.48 o
 -19   3   6     1054.64     1095.19     48.06 o
 -17   3   6      550.99      549.70     37.20 o
 -15   3   6      713.39      650.84     36.04 o
 -13   3   6     1629.49     1679.42     43.09 o
 -11   3   6       43.07       28.16     12.31 o
  -9   3   6     3096.87     3085.63     44.99 o
  -7   3   6     1286.22     1376.90     25.75 o
  -5   3   6     1605.06     1625.46     30.46 o
  -3   3   6      150.54      140.90      9.91 o
  -1   3   6      848.47      760.03     20.82 o
   1   3   6     1173.28     1266.54     38.91 o
   3   3   6     1857.39     1900.99     49.57 o
   5   3   6      619.89      687.73     32.92 o
   7   3   6      225.27      182.28     29.21 o
   9   3   6       48.51       44.31     21.85 o
  11   3   6      321.46      378.44     45.12 o
  13   3   6       16.36       25.77     34.43 o
  15   3   6      224.03      169.71     49.98 o
  17   3   6       10.59       53.15     45.66 o
 -26   4   6      173.24      174.39     43.27 o
 -24   4   6       26.92       57.48     35.10 o
 -22   4   6      208.38      232.12     41.83 o
 -20   4   6     1271.26     1321.55     62.06 o
 -18   4   6      836.64      770.56     42.45 o
 -16   4   6     4776.87     4900.72     90.69 o
 -14   4   6      641.30      589.93     28.55 o
 -12   4   6      535.27      601.31     25.56 o
 -10   4   6     2274.80     2461.58     48.86 o
  -8   4   6     1341.47     1175.50     30.60 o
  -6   4   6      511.97      525.76     19.14 o
  -4   4   6     4168.47     4217.29     61.69 o
  -2   4   6     5085.06     4484.62     42.72 o
   0   4   6     4733.17     4753.95     48.74 o
   2   4   6      382.34      433.23     26.04 o
   4   4   6       94.90      112.71     19.10 o
   6   4   6     1020.79      966.44     41.08 o
   8   4   6     2600.63     2525.46     70.66 o
  10   4   6     2241.75     2318.77     72.91 o
  12   4   6     1072.48     1031.66     64.93 o
  14   4   6      440.80      395.37     59.66 o
  16   4   6      252.42      179.63     54.05 o
 -25   5   6       82.99      114.68     38.76 o
 -23   5   6       45.49       57.97     31.75 o
 -21   5   6      380.87      367.11     41.70 o
 -19   5   6      647.17      573.47     49.58 o
 -17   5   6      570.76      587.97     35.35 o
 -15   5   6       63.97       52.42     28.32 o
 -13   5   6      114.47       63.95     26.59 o
 -11   5   6      218.94      187.00     30.76 o
  -9   5   6      205.63      161.73     14.89 o
  -7   5   6     2278.11     2287.56     42.05 o
  -5   5   6     2115.76     2135.88     58.35 o
  -3   5   6      825.87      973.05     30.51 o
  -1   5   6      311.54      438.34     16.58 o
   1   5   6     1392.97     1496.25     32.54 o
   3   5   6       39.17       27.83     16.94 o
   5   5   6      500.78      409.48     32.41 o
   7   5   6      349.01      396.06     34.94 o
   9   5   6      969.33     1173.07     55.50 o
  11   5   6      904.82      609.70     77.72 o
  13   5   6      442.35      453.61     51.62 o
  15   5   6      179.95      125.02     47.03 o
  17   5   6       17.72       12.79     45.15 o
 -26   6   6       92.84       45.01     52.91 o
 -24   6   6       38.46       40.27     36.67 o
 -22   6   6      265.07      256.71     41.09 o
 -20   6   6      215.14      134.86     36.04 o
 -18   6   6     1001.79      831.53     56.70 o
 -16   6   6     2247.03     2148.36     88.66 o
 -14   6   6     1643.59     1488.97     71.61 o
 -12   6   6      544.30      559.56     55.29 o
 -10   6   6       75.35       86.11     19.76 o
  -8   6   6      846.20      973.11     27.36 o
  -6   6   6      182.39      190.96     17.61 o
  -4   6   6     5224.87     5194.99    125.10 o
  -2   6   6     1164.52     1119.24     42.94 o
   0   6   6     2432.29     2693.56     40.85 o
   2   6   6     1259.35     1180.14     33.20 o
   4   6   6      739.85      750.24     26.72 o
   6   6   6      305.41      256.15     30.90 o
   8   6   6     1033.78      946.77     50.54 o
  10   6   6     2286.60     2393.08     78.02 o
  12   6   6     1142.35     1129.45     69.08 o
  14   6   6      203.21      210.48     45.34 o
  16   6   6      176.89      115.28     53.17 o
 -25   7   6       15.54       39.49     42.86 o
 -23   7   6       12.40       35.56     31.83 o
 -21   7   6     1113.21     1127.39     71.29 o
 -19   7   6       14.47       10.87     27.46 o
 -17   7   6      115.51      145.11     34.15 o
 -15   7   6       24.40       -9.76     23.00 o
 -13   7   6      482.05      614.42     43.97 o
 -11   7   6      680.13      622.27     41.84 o
  -9   7   6      137.55       92.50     20.06 o
  -7   7   6       23.75       28.06     11.63 o
  -5   7   6     1614.78     1915.03     52.09 o
  -3   7   6      551.75      475.74     27.41 o
  -1   7   6     2104.61     2121.91     48.21 o
   1   7   6      202.98      169.46     14.20 o
   3   7   6      204.10      224.87     20.19 o
   5   7   6      282.76      300.38     20.36 o
   7   7   6       29.18      -12.84     19.80 o
   9   7   6      919.49      864.97     51.80 o
  11   7   6     1011.88     1080.52     98.36 o
  13   7   6      230.30      136.62     46.55 o
  15   7   6      107.16       56.87     34.21 o
 -24   8   6      176.85      270.78     53.00 o
 -22   8   6      165.06      103.62     39.79 o
 -20   8   6      464.86      500.23     53.86 o
 -18   8   6      384.88      347.27     45.12 o
 -16   8   6      867.40      753.38     53.79 o
 -14   8   6      782.17      718.66     50.35 o
 -12   8   6      385.63      306.91     35.45 o
 -10   8   6      128.68       85.83     22.21 o
  -8   8   6      402.82      396.34     21.38 o
  -6   8   6     3312.18     3060.17     67.04 o
  -4   8   6     1605.00     1684.44     52.31 o
  -2   8   6      762.48      843.80     41.49 o
   0   8   6     1408.31     1569.30     44.87 o
   2   8   6     2490.04     2473.75     45.73 o
   4   8   6     3005.72     2795.76     59.08 o
   6   8   6      358.07      441.00     44.34 o
   8   8   6     1022.23     1062.33    121.62 o
  10   8   6      553.82      494.27     44.92 o
  12   8   6      126.26      190.59     38.35 o
  14   8   6      125.54      112.88     44.04 o
 -23   9   6       14.62       23.64     37.02 o
 -21   9   6        7.99       21.10     32.95 o
 -19   9   6      579.11      679.80     58.63 o
 -17   9   6        3.17       -1.50     24.39 o
 -15   9   6      186.00      215.15     36.37 o
 -13   9   6      449.54      394.62     40.87 o
 -11   9   6       72.20       51.48     24.01 o
  -9   9   6      304.88      312.94     29.94 o
  -7   9   6      311.49      293.93     22.84 o
  -5   9   6     1928.50     1793.48     62.57 o
  -3   9   6       10.96       -4.26     16.77 o
  -1   9   6     1672.17     1703.50     55.06 o
   1   9   6     1197.94     1074.42     40.88 o
   3   9   6     2580.27     2474.69     58.98 o
   5   9   6      754.88      783.13     40.68 o
   7   9   6      446.71      447.89     45.73 o
   9   9   6        0.19      -25.12     25.12 o
  11   9   6       84.14      119.35     39.12 o
  13   9   6       19.07       24.52     48.18 o
  15   9   6       66.28       37.51     52.23 o
 -22  10   6      109.89      151.18     44.12 o
 -20  10   6      372.21      462.81     56.07 o
 -18  10   6       67.73       23.81     29.86 o
 -16  10   6      613.69      595.65     52.34 o
 -14  10   6      259.26      278.19     39.21 o
 -12  10   6       56.09       62.70     26.39 o
 -10  10   6     1179.43     1124.33     50.91 o
  -8  10   6      722.93      681.46     33.33 o
  -6  10   6      556.33      607.12     29.45 o
  -4  10   6      676.74      698.52     41.05 o
  -2  10   6     3577.19     3670.68     81.09 o
   0  10   6     1527.90     1410.67     53.93 o
   2  10   6      364.00      386.01     31.76 o
   4  10   6      172.82      117.29     27.21 o
   6  10   6       37.17       28.29     27.42 o
   8  10   6      121.37      127.14     36.93 o
  10  10   6      957.17      955.97     68.61 o
  12  10   6      458.21      500.31     67.79 o
  14  10   6      191.89      201.46     67.43 o
 -23  11   6       10.86      -28.80     45.03 o
 -21  11   6       59.53       48.03     41.83 o
 -19  11   6      113.37      124.31     40.13 o
 -17  11   6      524.20      590.42     56.14 o
 -15  11   6      429.19      449.97     48.08 o
 -13  11   6      563.67      623.13     50.44 o
 -11  11   6      325.89      291.44     37.72 o
  -9  11   6      640.53      669.26     43.15 o
  -7  11   6        6.64        1.28     19.20 o
  -5  11   6      517.81      434.89     85.92 o
  -3  11   6     1357.25     1418.46     56.72 o
  -1  11   6      874.32      808.06     45.59 o
   1  11   6     2255.18     2161.09     66.28 o
   3  11   6       81.08       70.59     26.53 o
   5  11   6      316.72      356.92     45.78 o
   7  11   6       12.72       -1.31     28.82 o
   9  11   6       66.42      126.44     39.88 o
  11  11   6      107.93       86.87     46.91 o
  13  11   6        1.45       19.10     53.07 o
 -22  12   6       45.83       79.47     52.60 o
 -20  12   6      336.14      377.33     62.04 o
 -18  12   6      602.89      602.33     60.50 o
 -16  12   6        0.39      -25.24     27.33 o
 -14  12   6      209.08      208.73     39.51 o
 -12  12   6      158.43      171.96     34.65 o
 -10  12   6      161.55       81.34     30.19 o
  -8  12   6      369.61      333.84     42.54 o
  -6  12   6      777.52      785.50     46.52 o
  -4  12   6     1021.00      973.00     51.01 o
  -2  12   6      480.74      506.69     40.26 o
   0  12   6      465.27      488.52     39.42 o
   2  12   6       26.30       13.94     26.21 o
   4  12   6      125.61       61.16     33.07 o
   6  12   6       66.68       96.26     31.87 o
   8  12   6      240.32      271.23     47.80 o
  10  12   6      633.39      635.36     73.76 o
  12  12   6      504.90      379.96     66.75 o
 -19  13   6      261.36      304.52     70.29 o
 -17  13   6      590.96      616.89     71.80 o
 -15  13   6      516.78      500.41     64.89 o
 -13  13   6      524.33      515.26     62.09 o
 -11  13   6       24.43       30.87     32.33 o
  -9  13   6      121.85      154.17     36.46 o
  -7  13   6       21.67       32.99     27.94 o
  -5  13   6      221.27      209.51     32.13 o
  -3  13   6     1219.10     1247.89     59.34 o
  -1  13   6      461.46      532.02     43.35 o
   1  13   6      867.54      924.01     61.11 o
   3  13   6      135.77      134.54     38.10 o
   5  13   6      163.58      157.43     41.69 o
   7  13   6      330.36      318.35     58.29 o
   9  13   6      217.15      185.58     53.84 o
  11  13   6       97.31      160.03     57.50 o
 -18  14   6      176.22      211.91     66.03 o
 -16  14   6      234.97      262.76     57.79 o
 -14  14   6       39.05       47.75     40.24 o
 -12  14   6      818.99      723.91     71.70 o
 -10  14   6       45.67       47.61     31.26 o
  -8  14   6      190.90      217.42     41.39 o
  -6  14   6      908.79      955.00     63.90 o
  -4  14   6      646.18      594.78     52.61 o
  -2  14   6      129.41      141.64     31.21 o
   0  14   6      203.60      259.97     36.85 o
   2  14   6      201.73      118.39     38.16 o
   4  14   6      176.04      144.30     40.60 o
   6  14   6       40.25       61.32     43.93 o
   8  14   6       96.48      114.98     51.61 o
 -17  15   6      297.75      271.47     68.79 o
 -15  15   6      355.86      342.68     70.72 o
 -13  15   6      297.33      247.58     55.62 o
 -11  15   6       11.81       17.40     35.23 o
  -9  15   6      457.57      390.72     50.74 o
  -7  15   6      187.99      199.47     42.74 o
  -5  15   6       56.60       41.70     32.55 o
  -3  15   6      342.80      296.86     45.28 o
  -1  15   6      902.14      970.26     59.16 o
   1  15   6       81.94       97.86     38.39 o
   3  15   6       28.66       51.63     35.83 o
   5  15   6      325.62      219.77     57.32 o
   7  15   6      173.51      199.40     67.31 o
 -14  16   6      336.25      336.65     89.29 o
 -12  16   6       47.13       38.68     47.44 o
 -10  16   6        3.07      -28.99     30.35 o
  -8  16   6      146.49      152.83     42.39 o
  -6  16   6      137.97      123.29     40.96 o
  -4  16   6      450.42      409.05     50.91 o
  -2  16   6      409.25      453.75     54.05 o
   0  16   6      462.37      397.52     53.94 o
   2  16   6       87.47       61.28     49.49 o
   4  16   6       16.24       54.32     52.95 o
   6  16   6       64.53       45.72     55.26 o
 -13  17   6      247.56      270.05     86.29 o
 -11  17   6        0.67       22.21     60.38 o
  -9  17   6      210.66      244.58     64.73 o
  -7  17   6      251.42      215.08     53.20 o
  -5  17   6       50.34       35.86     40.68 o
  -3  17   6      226.66      296.05     56.08 o
  -1  17   6      374.39      354.51     62.86 o
   1  17   6      138.41      100.25     67.70 o
   3  17   6       61.38       75.29     56.12 o
  -8  18   6       14.92       -0.95     46.84 o
  -6  18   6      133.10      110.57     55.22 o
  -4  18   6      117.27      158.77     50.43 o
  -2  18   6      290.69      227.09     82.49 o
 -27   1   7      173.54      188.75     50.96 o
 -25   1   7      838.49      936.47     67.92 o
 -23   1   7      905.97     1063.31     58.92 o
 -21   1   7        7.13       26.58     21.80 o
 -19   1   7     1246.22     1224.43     54.28 o
 -17   1   7      650.30      605.50     68.80 o
 -15   1   7     3402.86     2623.60    374.16 o
 -13   1   7       61.97       29.95     15.09 o
 -11   1   7     4877.93     4795.02     76.69 o
  -9   1   7      919.32      902.98     28.76 o
  -7   1   7     7464.41     7294.07    115.72 o
  -5   1   7    25355.48    27249.23    467.87 o
  -3   1   7     3944.38     4670.70     60.40 o
  -1   1   7     3014.64     2933.10     37.19 o
   1   1   7     1001.60      946.00     24.21 o
   3   1   7     4586.25     4517.27     63.51 o
   5   1   7     4805.82     4385.77     81.60 o
   7   1   7     2325.30     2248.73     47.64 o
   9   1   7      141.64      144.72     30.61 o
  11   1   7      164.28      196.32     44.90 o
  13   1   7       83.06       67.19     39.94 o
  15   1   7      104.50       45.18     43.08 o
 -26   2   7       62.25       12.42     30.81 o
 -24   2   7        5.66       24.54     28.78 o
 -22   2   7      409.84      502.12     43.13 o
 -20   2   7      496.56      649.62     44.00 o
 -18   2   7      643.13      624.67     38.36 o
 -16   2   7      352.00      267.35     27.92 o
 -14   2   7      270.91      255.96     25.87 o
 -12   2   7      186.63      174.51     21.27 o
 -10   2   7      371.73      335.44     24.50 o
  -8   2   7      683.71      647.32     24.97 o
  -6   2   7    16783.20    16233.04   1396.81 o
  -4   2   7      814.69      806.79     24.08 o
  -2   2   7     3857.76     4156.01     64.91 o
   0   2   7     2016.14     2168.00     29.99 o
   2   2   7     1214.38     1343.11     42.29 o
   4   2   7      646.28      650.46     31.03 o
   6   2   7      480.13      501.66     36.17 o
   8   2   7       64.30       63.52     20.87 o
  10   2   7      844.83      843.40     55.43 o
  12   2   7      114.17       63.61     38.64 o
  14   2   7      101.01       63.17     42.73 o
  16   2   7        3.98       24.98     43.86 o
 -27   3   7      558.13      757.16     70.44 o
 -25   3   7     1453.09     1677.92     87.69 o
 -23   3   7      284.19      281.88     44.95 o
 -21   3   7      811.76      738.42     55.94 o
 -19   3   7      214.68      221.86     27.75 o
 -17   3   7      186.09      171.91     26.34 o
 -15   3   7      222.29      150.03     23.09 o
 -13   3   7     4712.29     4538.46     68.42 o
 -11   3   7     2219.59     2189.01     46.67 o
  -9   3   7     4168.47     4267.15     69.94 o
  -7   3   7     4110.64     4028.00     53.20 o
  -5   3   7     2646.13     2422.41     35.04 o
  -3   3   7     6698.10     6976.94     57.95 o
  -1   3   7     3838.81     3866.06     51.21 o
   1   3   7     3281.64     3213.96     64.53 o
   3   3   7     1112.33      957.84     39.55 o
   5   3   7     5112.53     5539.07     82.64 o
   7   3   7     1369.66     1149.60    124.83 o
   9   3   7     1126.10     1223.38     53.57 o
  11   3   7      301.40      251.76     40.36 o
  13   3   7      173.51      196.81     50.24 o
  15   3   7      286.79      259.62     56.96 o
 -26   4   7       55.78       81.59     39.91 o
 -24   4   7      295.46      347.46     50.39 o
 -22   4   7      510.43      548.42     52.80 o
 -20   4   7       54.14       75.09     29.55 o
 -18   4   7      205.45      154.80     25.57 o
 -16   4   7      125.56      118.88     22.03 o
 -14   4   7     1020.94     1033.87     35.67 o
 -12   4   7      436.00      432.06     25.99 o
 -10   4   7      279.30      329.98     19.12 o
  -8   4   7     2975.40     3271.93     54.38 o
  -6   4   7     4575.99     4791.49    127.85 o
  -4   4   7     6275.15     6591.03    112.14 o
  -2   4   7     2163.94     2193.25     36.93 o
   0   4   7     2002.75     1950.99     37.41 o
   2   4   7      113.90      138.53     19.87 o
   4   4   7      724.03      820.53     37.66 o
   6   4   7      294.78      245.90     29.89 o
   8   4   7      218.46      174.45     29.19 o
  10   4   7      198.35      137.42     33.81 o
  12   4   7      271.41      205.51     48.58 o
  14   4   7       68.90       40.80     42.41 o
  16   4   7       23.14       36.01     45.22 o
 -27   5   7      395.68      380.13     67.04 o
 -25   5   7      843.57     1005.20     67.80 o
 -23   5   7      408.67      428.51     52.32 o
 -21   5   7      702.19      794.14     59.61 o
 -19   5   7      149.72       99.59     30.44 o
 -17   5   7       50.66        3.72     24.62 o
 -15   5   7     2784.87     2914.29     97.66 o
 -13   5   7      121.29      102.90     17.32 o
 -11   5   7      440.75      370.86     22.98 o
  -9   5   7      570.22      488.77     30.56 o
  -7   5   7     5919.46     5325.42     80.66 o
  -5   5   7      176.45      210.49     19.74 o
  -3   5   7     5078.25     5222.06     89.76 o
  -1   5   7      431.29      444.24     17.16 o
   1   5   7      441.06      506.77     22.10 o
   3   5   7     3800.85     3551.74     75.58 o
   5   5   7     5323.47     5427.00     97.56 o
   7   5   7     3400.70     3523.49     84.82 o
   9   5   7      242.45      269.92     35.35 o
  11   5   7       60.15       51.89     29.03 o
  13   5   7      171.98      169.54     48.35 o
  15   5   7      225.59      236.08     58.54 o
 -26   6   7       35.42       15.09     42.74 o
 -24   6   7      262.10      204.47     45.91 o
 -22   6   7      865.29      967.18     68.00 o
 -20   6   7       23.59       36.14     31.29 o
 -18   6   7      109.66       88.14     33.46 o
 -16   6   7      270.38      209.40     39.75 o
 -14   6   7       39.27       -6.39     22.65 o
 -12   6   7      230.46      271.00     37.47 o
 -10   6   7      590.27      596.08     29.68 o
  -8   6   7      798.37      714.51     23.43 o
  -6   6   7      605.91      667.33     31.64 o
  -4   6   7     6173.74     6423.17    123.46 o
  -2   6   7     3043.67     3189.57     64.17 o
   0   6   7       22.37       53.80     11.52 o
   2   6   7     1268.83     1213.60     31.74 o
   4   6   7      197.61      133.06     24.82 o
   6   6   7       39.90       32.63     22.12 o
   8   6   7      454.32      480.80     41.58 o
  10   6   7       26.21       42.96     26.56 o
  12   6   7       34.79       30.94     33.23 o
  14   6   7        6.85        6.84     33.71 o
 -25   7   7      285.92      314.09     62.02 o
 -23   7   7      734.63      816.21     67.26 o
 -21   7   7      619.67      594.44     56.35 o
 -19   7   7      519.02      644.44     54.84 o
 -17   7   7       28.96       15.22     24.23 o
 -15   7   7     1561.11     1609.26     69.04 o
 -13   7   7     2275.79     2222.07     73.04 o
 -11   7   7     4246.10     3691.48     78.42 o
  -9   7   7     8492.36     8639.79    135.86 o
  -7   7   7      736.85      789.04     40.44 o
  -5   7   7     1836.13     1795.97     52.63 o
  -3   7   7      532.79      524.21     28.97 o
  -1   7   7      672.13      632.85     30.29 o
   1   7   7     2169.46     2086.21     37.35 o
   3   7   7     1450.25     1627.06     38.38 o
   5   7   7     1312.71     1141.08     52.21 o
   7   7   7     1185.00     1249.98     58.00 o
   9   7   7      230.86      200.44     34.36 o
  11   7   7      220.16      188.27     40.48 o
  13   7   7      123.05      144.89     43.61 o
  15   7   7      192.05       58.37     76.31 o
 -24   8   7      178.27      214.01     48.93 o
 -22   8   7      193.88      174.49     42.65 o
 -20   8   7      437.55      482.51     52.71 o
 -18   8   7      238.24      104.90     32.25 o
 -16   8   7      676.87      729.51     52.90 o
 -14   8   7      391.59      341.10     39.01 o
 -12   8   7      578.12      544.51     41.95 o
 -10   8   7      575.95      638.93     37.97 o
  -8   8   7       89.79       82.77     14.75 o
  -6   8   7     1382.85     1296.15     50.10 o
  -4   8   7      668.16      675.23     37.44 o
  -2   8   7      421.35      441.44     28.54 o
   0   8   7      471.97      402.17     26.69 o
   2   8   7     2233.84     2296.23     50.39 o
   4   8   7      310.75      287.60     29.80 o
   6   8   7      729.18      661.43     45.48 o
   8   8   7      222.50      264.71     36.61 o
  10   8   7       35.34       22.07     27.37 o
  12   8   7       49.88       36.91     38.51 o
  14   8   7       18.47       57.98     66.11 o
 -25   9   7      104.78       72.15     49.37 o
 -23   9   7      744.06      731.99     68.91 o
 -21   9   7      904.61      961.91     70.96 o
 -19   9   7      113.86      109.24     36.37 o
 -17   9   7       14.97       14.22     26.13 o
 -15   9   7       45.33       17.60     23.71 o
 -13   9   7     3586.67     3826.62     98.30 o
 -11   9   7     1215.54     1236.72     52.27 o
  -9   9   7     4571.99     4253.08     66.12 o
  -7   9   7     2997.54     3037.55     71.98 o
  -5   9   7      189.94      142.24     25.79 o
  -3   9   7      396.49      469.00     34.62 o
  -1   9   7     1194.15     1174.68     48.01 o
   1   9   7      903.79      957.75     42.72 o
   3   9   7      379.57      387.11     37.12 o
   5   9   7      503.16      492.13     43.89 o
   7   9   7      288.47      260.17     42.53 o
   9   9   7      170.10      117.18     49.99 o
  11   9   7      175.77      212.64     52.79 o
  13   9   7      191.13      147.79     62.40 o
 -24  10   7       81.15      149.41     52.40 o
 -22  10   7      106.83      112.16     41.80 o
 -20  10   7      158.62      148.66     40.37 o
 -18  10   7       77.89       52.65     31.79 o
 -16  10   7      243.73      215.04     38.24 o
 -14  10   7      277.09      243.82     36.77 o
 -12  10   7      283.60      344.54     37.94 o
 -10  10   7       30.73       12.17     19.16 o
  -8  10   7     1918.48     1825.44     62.26 o
  -6  10   7      785.39      659.30     45.17 o
  -4  10   7     2673.15     2582.72     71.34 o
  -2  10   7      506.56      424.30     35.11 o
   0  10   7      226.52      229.19     28.89 o
   2  10   7      178.66      115.30     30.19 o
   4  10   7     1003.38     1032.90     64.17 o
   6  10   7        4.93       28.99     27.73 o
   8  10   7      107.59      117.45     38.54 o
  10  10   7      179.07      128.05     41.68 o
  12  10   7       64.82       68.03     53.45 o
 -23  11   7      229.64      208.07     56.17 o
 -21  11   7      277.15      317.45     57.64 o
 -19  11   7      319.47      405.38     53.58 o
 -17  11   7      231.14      214.17     42.15 o
 -15  11   7        7.49       32.51     28.02 o
 -13  11   7       85.82       82.83     28.61 o
 -11  11   7     2623.11     2549.99     91.00 o
  -9  11   7      275.88      231.16     37.75 o
  -7  11   7     2655.38     2485.84     71.20 o
  -5  11   7      281.98      262.14     32.06 o
  -3  11   7     1542.20     1627.63     61.18 o
  -1  11   7      342.71      277.68     32.52 o
   1  11   7      548.31      559.04     46.52 o
   3  11   7      664.02      716.41     56.99 o
   5  11   7      512.47      362.44     71.93 o
   7  11   7     1248.04     1361.83     77.64 o
   9  11   7       61.84       88.00     39.48 o
  11  11   7       26.61       30.26     51.28 o
 -22  12   7       86.52      219.50     67.49 o
 -20  12   7       14.02       34.70     47.74 o
 -18  12   7      109.26       75.22     41.10 o
 -16  12   7      105.89       98.84     41.96 o
 -14  12   7      126.15      111.09     40.88 o
 -12  12   7      114.26      115.19     38.43 o
 -10  12   7     1730.75     1719.23     77.63 o
  -8  12   7        1.86      -16.23     22.05 o
  -6  12   7      774.90      653.69    111.14 o
  -4  12   7      189.48      100.24     27.12 o
  -2  12   7      350.44      353.87     36.91 o
   0  12   7      504.98      561.42     49.50 o
   2  12   7     1284.35     1141.84     76.15 o
   4  12   7      292.26      311.38     47.80 o
   6  12   7       14.90       21.25     32.30 o
   8  12   7      324.53      325.05     53.65 o
  10  12   7      188.08      227.33     57.44 o
 -21  13   7       50.72       59.24     64.66 o
 -19  13   7       35.96       38.49     46.03 o
 -17  13   7      151.76      147.16     47.88 o
 -15  13   7       50.46       86.74     40.47 o
 -13  13   7      357.74      343.39     54.63 o
 -11  13   7      303.62      266.80     43.57 o
  -9  13   7      957.93      904.48     62.57 o
  -7  13   7      226.16      266.47     41.72 o
  -5  13   7      502.48      531.82     43.68 o
  -3  13   7      434.82      394.98     39.97 o
  -1  13   7     1081.07     1143.99     57.76 o
   1  13   7      707.69      697.59     65.51 o
   3  13   7      350.00      441.40     52.88 o
   5  13   7      631.24      538.66     51.83 o
   7  13   7      146.04      138.03     51.41 o
   9  13   7      259.77      273.40     62.62 o
 -18  14   7        1.75      -15.63     40.53 o
 -16  14   7      143.21      159.79     50.78 o
 -14  14   7      109.75      169.44     48.50 o
 -12  14   7      106.85      133.73     44.78 o
 -10  14   7      145.29      153.61     39.32 o
  -8  14   7      103.08      102.12     35.20 o
  -6  14   7       18.68       -3.74     22.68 o
  -4  14   7      242.78      175.56     38.04 o
  -2  14   7      175.95      211.43     35.67 o
   0  14   7      504.34      454.19     59.29 o
   2  14   7      382.12      356.48     51.53 o
   4  14   7      470.41      538.45     59.40 o
   6  14   7      402.74      417.11     67.62 o
   8  14   7      205.86      199.50     72.16 o
 -17  15   7       19.13       -1.29     51.90 o
 -15  15   7      108.91      138.64     55.63 o
 -13  15   7      208.05      144.04     48.65 o
 -11  15   7      635.41      558.18     59.87 o
  -9  15   7      397.03      349.39     51.41 o
  -7  15   7      103.90      149.67     40.26 o
  -5  15   7      326.40      318.25     47.63 o
  -3  15   7      188.62      236.42     42.93 o
  -1  15   7       38.50        5.23     31.76 o
   1  15   7       66.70       88.29     37.97 o
   3  15   7      210.19      222.52     49.62 o
   5  15   7       75.50      101.64     58.74 o
 -14  16   7       71.62       54.48     62.51 o
 -12  16   7      168.52      216.18     76.70 o
 -10  16   7       11.80       16.40     33.31 o
  -8  16   7      139.78      203.59     46.93 o
  -6  16   7       23.92       34.02     31.61 o
  -4  16   7      234.46      220.28     46.53 o
  -2  16   7      162.17      157.45     49.27 o
   0  16   7       91.66      118.09     54.74 o
   2  16   7      162.70      123.72     59.18 o
   4  16   7      379.42      571.20     89.20 o
 -11  17   7      414.44      353.17     88.25 o
  -9  17   7      109.31       91.07     47.74 o
  -7  17   7       36.25       16.69     41.24 o
  -5  17   7       75.48       74.08     46.07 o
  -3  17   7      133.47       88.18     55.49 o
  -1  17   7       66.08       40.79     50.07 o
   1  17   7       25.78      -10.17     58.18 o
 -28   0   8      576.62      584.52    145.58 o
 -26   0   8       90.55        3.96     50.97 o
 -24   0   8      247.86      288.97     55.44 o
 -22   0   8      658.51      651.31     68.00 o
 -20   0   8      479.83      416.81     53.46 o
 -18   0   8     8428.63     8496.68    179.53 o
 -16   0   8     1422.56     1171.95     69.23 o
 -14   0   8     4648.95     4469.52    103.46 o
 -12   0   8     4467.06     3300.32    697.18 o
 -10   0   8     1710.27     1579.97     66.69 o
  -8   0   8     1166.57      982.73    240.84 o
  -6   0   8      968.93      882.30     36.28 o
  -4   0   8    10611.08    10221.51    162.33 o
  -2   0   8     1822.75     1957.16     52.92 o
   0   0   8     6124.52     4810.32   1048.74 o
   2   0   8      946.85      925.62     34.77 o
   4   0   8     1869.41     1656.60    125.32 o
   6   0   8       91.00       77.88     29.94 o
   8   0   8      545.36      645.20     82.75 o
  10   0   8      569.47      586.14    105.32 o
  12   0   8      728.18      639.41    132.90 o
  14   0   8      156.23      106.34     71.82 o
 -27   1   8       27.89       73.75     44.80 o
 -25   1   8       41.44       54.04     33.46 o
 -23   1   8      495.76      506.18     44.96 o
 -21   1   8      181.07      166.72     30.03 o
 -19   1   8      520.78      498.86     38.85 o
 -17   1   8       55.92       45.66     17.80 o
 -15   1   8      461.36      387.39     53.43 o
 -13   1   8      549.13      481.77     31.49 o
 -11   1   8      419.80      531.14     31.16 o
  -9   1   8      405.83      262.54     38.57 o
  -7   1   8     4430.13     4097.97     54.46 o
  -5   1   8      218.99      163.90     14.73 o
  -3   1   8       40.07       58.74     11.93 o
  -1   1   8      316.82      295.82     16.47 o
   1   1   8     1159.28     1015.30     23.64 o
   3   1   8       58.92       49.51     10.87 o
   5   1   8      463.22      454.33     22.96 o
   7   1   8      221.97      213.98     32.21 o
   9   1   8      124.72      123.50     38.92 o
  11   1   8       61.12       67.30     38.01 o
  13   1   8        7.29        2.31     35.43 o
  15   1   8       62.40      104.65     50.28 o
 -28   2   8      413.21      481.29     82.86 o
 -26   2   8       43.93       51.12     35.27 o
 -24   2   8       30.16       25.89     26.38 o
 -22   2   8      101.12       97.08     26.86 o
 -20   2   8     2282.01     2427.91     74.54 o
 -18   2   8     1471.03     1183.74     48.48 o
 -16   2   8     3682.01     3855.41     85.00 o
 -14   2   8      671.53      558.56     34.21 o
 -12   2   8      847.18      850.45     37.85 o
 -10   2   8     4197.52     3536.83     63.08 o
  -8   2   8     2269.50     2024.06     46.93 o
  -6   2   8    17467.86    16579.56    159.79 o
  -4   2   8     1600.54     1663.26     34.17 o
  -2   2   8     2921.35     2783.99     41.01 o
   0   2   8     1830.50     1870.27     33.58 o
   2   2   8     1961.10     1995.78     52.40 o
   4   2   8      276.59      260.39     23.92 o
   6   2   8     4827.70     4812.42     94.06 o
   8   2   8      195.37      218.32     35.48 o
  10   2   8       16.72       19.86     33.20 o
  12   2   8      524.37      506.20     64.36 o
  14   2   8      110.49       68.17     45.44 o
 -27   3   8        5.11       32.47     38.47 o
 -25   3   8       90.40       36.06     33.53 o
 -23   3   8       84.57       85.26     33.53 o
 -21   3   8      526.16      570.40     51.88 o
 -19   3   8        1.43       -7.66     18.11 o
 -17   3   8       28.60        8.83     17.52 o
 -15   3   8      579.35      603.41     36.11 o
 -13   3   8     1123.93     1181.76     44.20 o
 -11   3   8     1264.86     1191.24     46.58 o
  -9   3   8     3511.84     3801.74     78.49 o
  -7   3   8      270.54      245.59     54.00 o
  -5   3   8      215.61      192.14     14.38 o
  -3   3   8      168.79      189.17     13.83 o
  -1   3   8       85.83      153.90     13.35 o
   1   3   8       51.64       61.57     17.67 o
   3   3   8     1175.47     1277.79     47.10 o
   5   3   8      759.23      776.83     38.17 o
   7   3   8       24.34       -7.66     18.92 o
   9   3   8       54.03       52.47     28.81 o
  11   3   8      172.38      170.91     47.73 o
  13   3   8       30.00       33.95     40.42 o
  15   3   8       54.83       43.01     47.68 o
 -26   4   8      180.67      174.49     46.18 o
 -24   4   8       95.55      104.46     37.53 o
 -22   4   8       38.64       23.24     25.51 o
 -20   4   8      597.28      579.89     50.85 o
 -18   4   8     1229.27     1287.11     51.89 o
 -16   4   8      567.30      451.10     33.37 o
 -14   4   8      774.98      649.95     31.81 o
 -12   4   8     1646.36     1701.67     46.57 o
 -10   4   8     1175.72     1080.15     36.32 o
  -8   4   8     1893.47     2103.18     53.38 o
  -6   4   8     5765.66     6326.61     67.11 o
  -4   4   8    10104.73     9772.79     99.40 o
  -2   4   8     4347.60     4099.66     49.50 o
   0   4   8     3212.91     3362.95     44.83 o
   2   4   8      229.73      220.27     25.78 o
   4   4   8     1325.43     1335.23     57.16 o
   6   4   8     2631.25     2526.79     71.45 o
   8   4   8      769.77      861.63     56.46 o
  10   4   8      230.85      142.80     52.23 o
  12   4   8      573.28      609.01     68.44 o
  14   4   8      425.81      479.82     74.10 o
 -27   5   8        7.94      -10.83     40.33 o
 -25   5   8      141.66      133.77     40.81 o
 -23   5   8       81.19      141.92     35.00 o
 -21   5   8      123.42      108.28     32.86 o
 -19   5   8      176.31      105.66     31.37 o
 -17   5   8      140.02      124.53     33.97 o
 -15   5   8       54.41       50.07     18.50 o
 -13   5   8      528.55      548.75     29.24 o
 -11   5   8      183.11      254.53     21.69 o
  -9   5   8      348.83      309.32     26.71 o
  -7   5   8      721.52      633.39     25.31 o
  -5   5   8     1483.41     1559.96     40.13 o
  -3   5   8     1072.41     1107.91     29.84 o
  -1   5   8      517.45      538.97     19.90 o
   1   5   8      241.49      269.41     29.69 o
   3   5   8        7.80        3.30     19.15 o
   5   5   8      133.96      189.39     29.37 o
   7   5   8        5.02      -10.17     20.09 o
   9   5   8      622.38      546.68     51.31 o
  11   5   8      132.32      179.45     48.37 o
  13   5   8      221.69       99.42     43.01 o
 -26   6   8       31.12       76.89     46.07 o
 -24   6   8       14.79        3.69     29.80 o
 -22   6   8      307.13      388.07     56.73 o
 -20   6   8      433.44      317.11     49.30 o
 -18   6   8      376.75      389.49     49.03 o
 -16   6   8      555.83      537.30     51.74 o
 -14   6   8     1111.40     1118.17     66.22 o
 -12   6   8      833.73      816.17     30.91 o
 -10   6   8      125.31      157.26     19.28 o
  -8   6   8      322.03      297.41     21.37 o
  -6   6   8      435.49      411.49     29.80 o
  -4   6   8     6476.43     6749.33    119.68 o
  -2   6   8     4646.73     4738.35     63.24 o
   0   6   8     4530.34     4516.00     66.82 o
   2   6   8     1148.12     1143.92     48.54 o
   4   6   8      363.94      327.08     32.93 o
   6   6   8      132.45      186.36     30.08 o
   8   6   8      520.67      518.12     43.72 o
  10   6   8      822.96      792.19     61.75 o
  12   6   8      840.34      879.99     78.76 o
  14   6   8      323.66      417.27     83.47 o
 -25   7   8       76.40       98.16     41.84 o
 -23   7   8      118.05       88.95     38.03 o
 -21   7   8       20.56        7.67     28.59 o
 -19   7   8       91.87      108.91     34.93 o
 -17   7   8      395.42      351.88     42.01 o
 -15   7   8      427.49      422.39     42.14 o
 -13   7   8      180.47      264.12     34.01 o
 -11   7   8      731.75      660.59     27.49 o
  -9   7   8        5.76       12.67     11.95 o
  -7   7   8     1342.26     1270.37     48.61 o
  -5   7   8      876.72      768.26     39.24 o
  -3   7   8     2367.51     2603.60     56.71 o
  -1   7   8     1340.70     1245.76     38.73 o
   1   7   8      806.53      841.42     28.50 o
   3   7   8       81.00       67.07     22.70 o
   5   7   8      403.13      402.40     37.18 o
   7   7   8       96.92       96.04     28.81 o
   9   7   8      518.94      614.85     54.68 o
  11   7   8      152.25      198.02     52.16 o
  13   7   8      111.32       62.72     55.79 o
 -26   8   8       27.33        5.87     40.64 o
 -24   8   8       37.26       80.67     44.36 o
 -22   8   8      120.08       79.49     36.28 o
 -20   8   8     2204.26     2338.17     94.25 o
 -18   8   8      245.06      250.47     40.31 o
 -16   8   8      310.29      315.74     40.51 o
 -14   8   8      670.66      536.77     44.81 o
 -12   8   8     1173.52     1103.76     49.93 o
 -10   8   8     4577.77     4374.61     69.96 o
  -8   8   8        6.32       -1.99     17.92 o
  -6   8   8     2907.33     2706.58     68.43 o
  -4   8   8      503.74      528.65     35.20 o
  -2   8   8     2353.96     2250.50     55.08 o
   0   8   8      636.58      654.14     31.26 o
   2   8   8     1752.77     1789.97     83.47 o
   4   8   8      364.43      343.07     41.90 o
   6   8   8      134.42      214.64     39.37 o
   8   8   8      271.36      274.18     44.80 o
  10   8   8      249.78      254.49     54.63 o
  12   8   8      383.83      397.36     66.16 o
 -25   9   8       19.93        8.69     40.88 o
 -23   9   8       79.34       63.73     39.51 o
 -21   9   8      383.28      384.83     52.69 o
 -19   9   8      350.87      445.83     51.02 o
 -17   9   8      141.99      104.51     32.89 o
 -15   9   8      581.36      552.54     47.28 o
 -13   9   8       54.67       13.28     22.68 o
 -11   9   8      338.39      393.82     33.34 o
  -9   9   8     1591.02     1576.45     55.85 o
  -7   9   8      120.30      109.78     25.08 o
  -5   9   8      204.79      177.06     27.50 o
  -3   9   8     1546.08     1659.71     56.99 o
  -1   9   8     1306.95     1305.52     49.73 o
   1   9   8      208.92      375.93     38.07 o
   3   9   8      249.02      228.17     38.74 o
   5   9   8      292.22      302.63     44.17 o
   7   9   8      111.21      126.13     37.66 o
   9   9   8       39.85       32.89     34.76 o
  11   9   8      158.29      125.08     51.06 o
 -24  10   8       18.86        1.88     40.60 o
 -22  10   8      184.63      199.32     50.31 o
 -20  10   8       37.12       23.92     32.22 o
 -18  10   8     1195.14     1244.82     72.35 o
 -16  10   8      207.53      198.60     37.29 o
 -14  10   8      430.57      482.84     45.54 o
 -12  10   8     1114.37     1018.66     62.37 o
 -10  10   8      102.45      125.14     31.31 o
  -8  10   8      323.02      331.59     33.75 o
  -6  10   8      476.85      511.80     38.72 o
  -4  10   8     2002.36     2100.34     66.00 o
  -2  10   8      794.75      646.59     41.55 o
   0  10   8      257.26      240.66     35.10 o
   2  10   8      183.17      204.72     42.75 o
   4  10   8       83.92       76.85     29.04 o
   6  10   8       43.24       42.49     32.25 o
   8  10   8      122.22       95.82     39.05 o
  10  10   8      747.16      783.56    102.12 o
 -23  11   8      187.46      203.99     65.91 o
 -21  11   8      267.30      254.26     64.11 o
 -19  11   8      315.21      362.82     58.68 o
 -17  11   8      625.94      586.66     65.92 o
 -15  11   8      437.78      448.62     57.41 o
 -13  11   8     1191.87     1118.61     75.89 o
 -11  11   8       36.48       27.60     27.42 o
  -9  11   8      348.96      347.51     42.54 o
  -7  11   8     1422.35     1538.10     60.69 o
  -5  11   8      608.66      590.34     42.45 o
  -3  11   8     1215.17     1208.18     55.00 o
  -1  11   8       71.08       62.85     29.32 o
   1  11   8       15.36       20.57     29.36 o
   3  11   8       68.29       86.55     34.60 o
   5  11   8       13.59       17.38     32.19 o
   7  11   8       38.89       11.04     32.40 o
   9  11   8       44.97       11.05     37.35 o
 -22  12   8       24.80       11.83     57.37 o
 -20  12   8      101.96      113.04     53.93 o
 -18  12   8      146.00      109.73     44.84 o
 -16  12   8      270.96      356.26     57.41 o
 -14  12   8      140.27      138.05     41.28 o
 -12  12   8      279.56      182.33     39.07 o
 -10  12   8       19.84       18.77     26.86 o
  -8  12   8      158.40      138.71     33.93 o
  -6  12   8     1405.36     1340.10     60.08 o
  -4  12   8     1166.43     1211.14     58.07 o
  -2  12   8      507.23      532.62     42.61 o
   0  12   8      598.85      595.00     61.17 o
   2  12   8      267.42      221.76     48.35 o
   4  12   8      104.03       89.26     38.69 o
   6  12   8      208.04      135.81     40.11 o
   8  12   8      379.81      315.47     54.24 o
 -21  13   8       22.13      145.77     72.32 o
 -19  13   8       82.95       76.42     52.52 o
 -17  13   8      168.87      159.34     49.32 o
 -15  13   8      757.86      836.96     77.59 o
 -13  13   8      227.84      174.81     47.01 o
 -11  13   8       70.69      107.57     36.26 o
  -9  13   8      360.10      285.21     44.22 o
  -7  13   8      745.25      792.84     59.46 o
  -5  13   8      668.04      659.17     48.02 o
  -3  13   8      345.38      402.53     41.22 o
  -1  13   8      351.97      364.79     55.30 o
   1  13   8       85.19       83.13     40.40 o
   3  13   8       16.31       18.46     34.32 o
   5  13   8       26.94       21.40     32.35 o
   7  13   8      287.40      277.49     63.05 o
 -18  14   8      105.50      145.42     72.09 o
 -16  14   8      144.25       95.95     43.67 o
 -14  14   8      131.99      127.82     44.85 o
 -12  14   8      160.02      194.34     44.88 o
 -10  14   8       10.28       10.50     30.62 o
  -8  14   8        3.70        4.05     29.11 o
  -6  14   8      653.68      661.65     57.65 o
  -4  14   8      578.36      586.98     54.32 o
  -2  14   8       96.46      174.57     41.54 o
   0  14   8      316.10      274.95     52.91 o
   2  14   8      382.25      383.96     53.83 o
   4  14   8       15.19       31.13     39.26 o
   6  14   8      180.54      270.10     74.97 o
 -17  15   8       75.96      106.94     66.23 o
 -15  15   8      143.36      128.78     67.34 o
 -13  15   8      187.13      115.48     47.66 o
 -11  15   8      175.89      136.89     41.78 o
  -9  15   8      297.05      328.72     50.59 o
  -7  15   8      382.64      350.68     60.65 o
  -5  15   8      208.76      228.13     44.95 o
  -3  15   8      534.51      518.42     65.36 o
  -1  15   8      556.69      648.94     70.10 o
   1  15   8      235.90      232.18     50.18 o
   3  15   8       13.53       30.81     43.52 o
   5  15   8       90.88      107.29     60.33 o
 -14  16   8      381.48      360.68    153.02 o
 -12  16   8      141.15      128.03     68.13 o
 -10  16   8       57.30       35.16     38.98 o
  -8  16   8       39.28       37.10     40.72 o
  -6  16   8        5.67       22.03     39.15 o
  -4  16   8      329.30      383.38     71.96 o
  -2  16   8      233.09      265.79     81.49 o
   0  16   8       68.28       85.85     53.94 o
   2  16   8       10.50       30.96     53.01 o
 -11  17   8       78.72       99.04     58.40 o
  -9  17   8       28.81       36.46     47.63 o
  -7  17   8      127.79      127.69     47.91 o
  -5  17   8      211.80      260.03     70.00 o
  -3  17   8      186.25      192.14    111.39 o
  -1  17   8      182.14      237.92     67.39 o
 -27   1   9      372.67      301.00     59.87 o
 -25   1   9      774.17      759.79     63.27 o
 -23   1   9      648.53      660.83     49.10 o
 -21   1   9      320.50      302.37     35.72 o
 -19   1   9     1955.60     1896.54     65.73 o
 -17   1   9       49.19       60.53     17.16 o
 -15   1   9       23.19        0.56     16.42 o
 -13   1   9     1291.32     1281.39     47.53 o
 -11   1   9    10475.77     9998.35    109.93 o
  -9   1   9     6089.37     5508.38     73.78 o
  -7   1   9      235.76      305.53     18.38 o
  -5   1   9      844.25      795.90     27.77 o
  -3   1   9      726.41      790.19     28.25 o
  -1   1   9      428.90      556.83     21.74 o
   1   1   9     2283.38     2360.82     34.47 o
   3   1   9     2168.57     2089.62    150.59 o
   5   1   9      126.95      120.41     28.43 o
   7   1   9      148.59      178.38     40.98 o
   9   1   9       87.11       29.39     33.79 o
  11   1   9      192.25      208.15     51.02 o
  13   1   9       45.52       57.84     44.73 o
 -28   2   9       88.82       80.00     63.93 o
 -26   2   9      189.15      167.20     41.82 o
 -24   2   9       94.65       93.01     31.19 o
 -22   2   9      961.55      924.34     90.81 o
 -20   2   9      364.29      409.03     37.75 o
 -18   2   9       14.58       -5.89     18.19 o
 -16   2   9      397.00      492.32     35.65 o
 -14   2   9       20.62       28.00     17.64 o
 -12   2   9     1472.42     1498.70     50.06 o
 -10   2   9      676.75      732.61     36.32 o
  -8   2   9     1832.44     1814.49     58.31 o
  -6   2   9     1045.43      942.62     29.79 o
  -4   2   9     1574.46     1758.79     39.81 o
  -2   2   9     1232.98     1189.77     29.38 o
   0   2   9      731.18      804.92     22.81 o
   2   2   9     4323.56     4335.16     82.61 o
   4   2   9     1487.10     1335.06     49.84 o
   6   2   9      194.95      125.61     35.88 o
   8   2   9       44.15       53.30     34.45 o
  10   2   9       47.23       31.77     34.11 o
  12   2   9        0.28      -17.10     34.75 o
  14   2   9       78.82       93.89     50.03 o
 -27   3   9      292.70      425.77     58.57 o
 -25   3   9      232.91      287.78     48.27 o
 -23   3   9      111.90      110.99     34.99 o
 -21   3   9      462.56      444.51     43.81 o
 -19   3   9      107.39       66.15     23.02 o
 -17   3   9      369.28      299.37     30.91 o
 -15   3   9      154.82      106.80     22.23 o
 -13   3   9     2016.37     2096.10     59.12 o
 -11   3   9     2942.30     2613.92     62.92 o
  -9   3   9     1891.93     2081.06     50.35 o
  -7   3   9     1568.69     1409.04     41.63 o
  -5   3   9     6967.30     7006.25     74.77 o
  -3   3   9      514.17      678.68     27.48 o
  -1   3   9     2316.30     2222.73     37.13 o
   1   3   9     8568.03     8511.56    135.14 o
   3   3   9     3969.90     3815.29     72.00 o
   5   3   9     1447.94     1410.54     54.69 o
   7   3   9     1399.97     1595.16     72.31 o
   9   3   9      425.33      241.84    120.01 o
  11   3   9       52.03       27.52     37.86 o
  13   3   9       59.77       22.26     45.01 o
 -28   4   9       58.97      107.07     55.71 o
 -26   4   9       30.90       45.79     35.77 o
 -24   4   9      124.64      190.36     42.21 o
 -22   4   9      254.17      206.17     37.04 o
 -20   4   9      274.61      317.91     42.29 o
 -18   4   9       93.93      128.07     25.18 o
 -16   4   9      449.31      403.03     32.67 o
 -14   4   9      328.68      312.95     31.10 o
 -12   4   9      124.04      120.25     22.08 o
 -10   4   9     5456.24     5334.06     92.44 o
  -8   4   9      432.58      333.48     73.33 o
  -6   4   9      591.29      502.80     24.51 o
  -4   4   9      100.33      103.68     13.23 o
  -2   4   9     4088.70     4285.36     75.57 o
   0   4   9      581.34      614.49     36.81 o
   2   4   9       57.63       71.70     23.57 o
   4   4   9      723.87      777.26     44.31 o
   6   4   9      863.54      840.47     47.81 o
   8   4   9       82.39      114.51     33.40 o
  10   4   9        0.92       -1.13     34.06 o
  12   4   9       37.48        3.40     38.24 o
 -27   5   9       91.11      134.07     56.91 o
 -25   5   9      471.62      584.59     62.02 o
 -23   5   9      387.02      516.28     50.91 o
 -21   5   9        8.96        6.07     24.84 o
 -19   5   9       62.12      106.56     36.13 o
 -17   5   9       53.69       66.75     30.86 o
 -15   5   9      892.63      961.56     45.85 o
 -13   5   9      720.65      535.03     36.72 o
 -11   5   9      855.38      822.22     39.91 o
  -9   5   9     6032.72     5319.93    107.30 o
  -7   5   9     5742.04     6168.63     81.80 o
  -5   5   9      818.61      876.79     35.64 o
  -3   5   9      135.93      144.26     15.43 o
  -1   5   9     2834.71     3047.40     51.73 o
   1   5   9     6074.65     5642.12     97.29 o
   3   5   9     2440.19     2561.64     77.86 o
   5   5   9     3332.02     3359.25     84.04 o
   7   5   9      574.56      545.30     50.33 o
   9   5   9      135.57      132.14     43.04 o
  11   5   9       12.46      -11.60     37.49 o
  13   5   9       74.31       53.42     45.70 o
 -26   6   9       46.87        5.58     38.89 o
 -24   6   9       43.76       29.49     32.96 o
 -22   6   9       14.65       42.35     35.00 o
 -20   6   9      169.37      202.55     43.84 o
 -18   6   9        0.69       16.86     27.34 o
 -16   6   9      328.39      373.34     47.05 o
 -14   6   9      245.15      278.70     28.33 o
 -12   6   9        3.94       -4.88     15.98 o
 -10   6   9     1094.55     1098.01     45.78 o
  -8   6   9     5741.18     5994.40     96.15 o
  -6   6   9     1410.68     1288.81     57.75 o
  -4   6   9      370.80      297.43     24.59 o
  -2   6   9     2926.87     3040.52     46.67 o
   0   6   9     3338.37     3348.58     52.71 o
   2   6   9     1530.62     1615.15     58.52 o
   4   6   9      366.43      426.99     41.25 o
   6   6   9      116.02      112.41     28.87 o
   8   6   9       74.07       47.08     31.54 o
  10   6   9       21.36       31.78     49.02 o
  12   6   9       98.48       88.67     59.86 o
 -25   7   9      798.33     1004.08     75.94 o
 -23   7   9     1028.05     1044.83     73.47 o
 -21   7   9      568.70      605.66     57.09 o
 -19   7   9      106.38      110.96     37.47 o
 -17   7   9      798.60      747.99     62.44 o
 -15   7   9      247.68      222.18     41.00 o
 -13   7   9     2081.23     1952.64     49.08 o
 -11   7   9     2935.38     2950.57     82.85 o
  -9   7   9     3292.55     3135.29     73.08 o
  -7   7   9     1603.54     1544.22     54.07 o
  -5   7   9      242.55      168.30     26.88 o
  -3   7   9     2189.19     2129.40     48.57 o
  -1   7   9     1721.02     1541.70     40.56 o
   1   7   9     1338.91     1326.90     72.29 o
   3   7   9      459.00      432.58     50.17 o
   5   7   9      238.78      168.99     36.52 o
   7   7   9      260.45      259.68     43.18 o
   9   7   9      197.33      189.77     49.77 o
  11   7   9       26.06       72.72     51.26 o
 -26   8   9      343.03      327.37     75.54 o
 -24   8   9       55.13       81.42     45.02 o
 -22   8   9       95.68      112.28     38.39 o
 -20   8   9       72.12       95.18     34.51 o
 -18   8   9      443.56      497.97     48.87 o
 -16   8   9       58.07       35.69     25.29 o
 -14   8   9       59.00       50.47     25.31 o
 -12   8   9     1481.93     1490.90     72.71 o
 -10   8   9     1008.88      986.04     47.18 o
  -8   8   9     2171.95     2073.08     63.04 o
  -6   8   9     1323.29     1291.38     51.70 o
  -4   8   9      303.22      313.53     30.76 o
  -2   8   9      242.54      267.39     27.66 o
   0   8   9      883.47      840.96     48.06 o
   2   8   9      226.33      178.86     35.08 o
   4   8   9       50.21       30.45     31.25 o
   6   8   9      688.34      748.15     60.10 o
   8   8   9      318.60      297.86     55.41 o
  10   8   9        3.54       -2.84     40.50 o
 -25   9   9      347.11      265.59     68.67 o
 -23   9   9     1156.74     1266.55     90.60 o
 -21   9   9      573.67      523.66     57.29 o
 -19   9   9      239.45      257.69     43.14 o
 -17   9   9      124.70      121.34     34.10 o
 -15   9   9      914.86      952.77     57.44 o
 -13   9   9     1184.51     1132.47     63.66 o
 -11   9   9      999.06      789.33     54.18 o
  -9   9   9     3317.90     3574.58     82.27 o
  -7   9   9      547.95      517.34     38.43 o
  -5   9   9       25.08      -18.25     18.25 o
  -3   9   9     2122.32     2176.26     64.76 o
  -1   9   9     1201.97     1135.37     57.98 o
   1   9   9      203.22      262.12     45.57 o
   3   9   9       19.91      -10.88     23.84 o
   5   9   9       62.83       37.91     31.72 o
   7   9   9      183.78      198.27     44.72 o
   9   9   9       15.09        8.70     40.34 o
  11   9   9      123.17       75.47     59.89 o
 -24  10   9      311.93      254.38     66.07 o
 -22  10   9       58.43       72.04     42.68 o
 -20  10   9      132.43       48.62     32.81 o
 -18  10   9      318.77      345.94     56.11 o
 -16  10   9      169.40      188.09     43.43 o
 -14  10   9      393.31      442.78     54.97 o
 -12  10   9       69.64       65.52     28.75 o
 -10  10   9      425.49      387.65     43.43 o
  -8  10   9      130.16      155.46     28.91 o
  -6  10   9      769.19      693.53     44.31 o
  -4  10   9      223.29      225.42     30.54 o
  -2  10   9      134.48      158.96     33.16 o
   0  10   9      383.58      335.39     49.48 o
   2  10   9       89.19       50.07     35.37 o
   4  10   9       71.13       84.76     35.31 o
   6  10   9       83.51       86.31     37.70 o
   8  10   9       35.69       66.35     45.70 o
  10  10   9        0.45      -26.57     41.24 o
 -23  11   9      162.12      160.66     74.67 o
 -21  11   9      543.20      522.55     79.71 o
 -19  11   9       58.52       57.15     38.12 o
 -17  11   9      391.68      397.85     58.56 o
 -15  11   9       37.95       62.24     36.43 o
 -13  11   9     1669.11     1597.08     78.34 o
 -11  11   9     1289.38     1383.55     71.79 o
  -9  11   9      325.86      218.81     37.96 o
  -7  11   9     1765.89     1907.31     68.83 o
  -5  11   9     1113.06     1140.86     56.49 o
  -3  11   9      299.57      318.57     42.11 o
  -1  11   9       67.00       89.57     37.02 o
   1  11   9     1607.54     1592.39     88.48 o
   3  11   9      612.97      663.54     54.33 o
   5  11   9      897.22      972.81     71.59 o
   7  11   9      472.73      493.87     60.62 o
   9  11   9       11.85      -38.50     38.50 o
 -22  12   9       18.91       29.64     59.19 o
 -20  12   9       97.25      103.95     51.41 o
 -18  12   9      356.10      410.32     63.74 o
 -16  12   9      133.47      142.06     45.61 o
 -14  12   9      104.39       87.47     39.20 o
 -12  12   9     1053.39     1179.53     93.03 o
 -10  12   9      208.91      258.90     42.56 o
  -8  12   9      126.88       99.59     32.12 o
  -6  12   9      581.55      641.91     46.58 o
  -4  12   9       12.38       13.38     23.82 o
  -2  12   9      100.89       81.23     37.99 o
   0  12   9      361.25      314.03     52.45 o
   2  12   9      361.92      413.19     53.77 o
   4  12   9      207.24      219.30     43.46 o
   6  12   9       78.00       36.85     38.73 o
   8  12   9       10.48       14.73     52.46 o
 -21  13   9       50.80       61.68     64.44 o
 -19  13   9       16.22      -13.98     47.73 o
 -17  13   9       38.94       30.61     40.86 o
 -15  13   9      494.16      460.36     63.37 o
 -13  13   9      683.66      827.96     66.71 o
 -11  13   9      965.58      963.23     68.22 o
  -9  13   9       95.43       93.04     34.92 o
  -7  13   9       47.59       50.88     30.26 o
  -5  13   9      261.93      243.10     41.22 o
  -3  13   9       40.76       43.36     35.76 o
  -1  13   9      550.01      549.60     64.39 o
   1  13   9      686.80      767.40     74.32 o
   3  13   9      771.23      704.49     67.27 o
   5  13   9      219.70      179.70     47.45 o
 -18  14   9       95.75       77.63     63.49 o
 -16  14   9       77.53      117.47     49.20 o
 -14  14   9      219.77      187.84     50.14 o
 -12  14   9      453.68      516.67     58.37 o
 -10  14   9      585.49      636.97     60.70 o
  -8  14   9      179.94      165.28     41.42 o
  -6  14   9       16.71       13.65     29.54 o
  -4  14   9      524.28      504.29     63.20 o
  -2  14   9      217.72      194.66     50.69 o
   0  14   9      253.70      269.90     55.40 o
   2  14   9      690.39      733.79     73.71 o
   4  14   9      662.93      729.12     79.20 o
 -17  15   9       58.06       29.67     58.15 o
 -15  15   9       61.52       22.06     55.90 o
 -13  15   9      329.67      424.82     74.76 o
 -11  15   9      168.51      192.37     46.25 o
  -9  15   9      256.05      175.66     44.16 o
  -7  15   9      176.78      153.63     42.38 o
  -5  15   9       86.85      109.01     47.34 o
  -3  15   9        0.21        6.08     43.81 o
  -1  15   9       24.37        2.88     39.93 o
   1  15   9      155.17      171.46     54.50 o
   3  15   9      133.48      131.82     65.35 o
 -14  16   9       64.49       66.73     63.34 o
 -12  16   9       66.14       99.55     55.17 o
 -10  16   9      391.83      446.33     66.42 o
  -8  16   9      231.79      231.88     55.19 o
  -6  16   9       63.53       66.45     52.54 o
  -4  16   9      372.50      291.15     84.81 o
  -2  16   9       68.46       74.45     67.37 o
   0  16   9       96.70       30.53     51.92 o
  -9  17   9       62.67       40.91     48.71 o
  -7  17   9      153.43      153.18     65.91 o
  -5  17   9      225.30      268.09     88.39 o
 -28   0  10      189.34      155.50    104.22 o
 -26   0  10       85.43       56.79     59.91 o
 -24   0  10      154.22      208.89     50.28 o
 -22   0  10      280.00      259.54     49.97 o
 -20   0  10     1366.34     1259.41     81.50 o
 -18   0  10      914.52      871.23     67.87 o
 -16   0  10     6412.81     5814.11    147.12 o
 -14   0  10    14585.90    14576.19    231.95 o
 -12   0  10      613.14      772.61     63.42 o
 -10   0  10     3631.93     3730.46    106.33 o
  -8   0  10      193.95      198.67     27.50 o
  -6   0  10     1067.41      948.48     47.10 o
  -4   0  10       79.37       87.61     20.30 o
  -2   0  10     3136.18     3361.31     76.03 o
   0   0  10      427.34      341.90     93.28 o
   2   0  10     3799.13     3623.78     70.03 o
   4   0  10     1043.17      886.24     90.09 o
   6   0  10      604.42      702.35     88.92 o
   8   0  10      398.07      479.05     84.92 o
  10   0  10      106.73      125.96     66.17 o
  12   0  10      373.96      361.22     94.16 o
 -27   1  10      104.91      101.67     47.21 o
 -25   1  10       70.46       23.51     30.88 o
 -23   1  10      264.21      147.32     31.86 o
 -21   1  10      222.81      188.92     31.96 o
 -19   1  10      769.03      827.27     47.99 o
 -17   1  10      623.33      622.47     92.65 o
 -15   1  10     1176.11     1297.06     51.90 o
 -13   1  10     1572.62     1469.98     52.63 o
 -11   1  10     2376.35     2299.16     66.65 o
  -9   1  10      733.50      604.75     28.73 o
  -7   1  10      156.52      136.54     16.27 o
  -5   1  10      793.94      663.83     28.38 o
  -3   1  10     3109.57     3094.45     47.41 o
  -1   1  10       69.78       92.04     15.29 o
   1   1  10     1997.04     2142.15     55.42 o
   3   1  10     1238.51      992.59     60.00 o
   5   1  10      239.25      233.63     43.55 o
   7   1  10       66.98        0.36     30.68 o
   9   1  10       39.29       12.58     35.67 o
  11   1  10        1.57        8.91     38.08 o
 -28   2  10       76.49       35.09     60.79 o
 -26   2  10       28.93       34.28     32.23 o
 -24   2  10       10.79       18.34     27.85 o
 -22   2  10      425.55      336.80     45.62 o
 -20   2  10      154.31      158.29     26.93 o
 -18   2  10     3563.62     3742.64     87.98 o
 -16   2  10     3576.69     3476.68     81.54 o
 -14   2  10      689.36      618.91     38.32 o
 -12   2  10     1160.83     1124.15     46.42 o
 -10   2  10      997.70      887.31     53.75 o
  -8   2  10     5689.46     4714.72    407.82 o
  -6   2  10      285.07      248.00     20.43 o
  -4   2  10     5030.35     4999.45     73.45 o
  -2   2  10     1435.88     1368.21     35.35 o
   0   2  10       51.96       54.71     18.55 o
   2   2  10     1101.79     1306.43     54.89 o
   4   2  10      584.84      605.49     46.42 o
   6   2  10      964.36      771.81     64.21 o
   8   2  10      195.44      196.60     46.66 o
  10   2  10      319.86      351.64     59.66 o
  12   2  10      181.36      273.39     61.02 o
 -27   3  10        4.94        9.60     36.69 o
 -25   3  10      102.00      111.12     37.70 o
 -23   3  10      206.12      196.35     40.97 o
 -21   3  10       11.81      -19.40     19.40 o
 -19   3  10      431.00      390.83     36.09 o
 -17   3  10      441.33      552.84     38.98 o
 -15   3  10      122.73       82.87     21.45 o
 -13   3  10      329.71      353.51     33.26 o
 -11   3  10     2264.48     2125.60     59.97 o
  -9   3  10       33.97       66.87     16.99 o
  -7   3  10        3.64        3.11     12.25 o
  -5   3  10      208.00      240.15     19.88 o
  -3   3  10     1080.11     1065.65     36.32 o
  -1   3  10     1722.56     1743.56     37.58 o
   1   3  10      797.51      824.94     42.22 o
   3   3  10      466.35      457.06     35.66 o
   5   3  10       34.70       56.72     27.11 o
   7   3  10       16.27       20.44     33.18 o
   9   3  10       25.17       -1.91     33.76 o
  11   3  10       21.46       34.70     42.30 o
 -28   4  10      246.24      292.21     71.16 o
 -26   4  10       32.94       27.40     34.93 o
 -24   4  10      265.28      278.77     47.40 o
 -22   4  10      794.82      690.76     59.08 o
 -20   4  10     1915.38     1967.52     82.10 o
 -18   4  10     2378.85     2139.29     66.86 o
 -16   4  10      631.86      588.65     42.11 o
 -14   4  10      991.06     1057.98     50.75 o
 -12   4  10        1.38        0.09     14.47 o
 -10   4  10     1821.44     1781.70     55.73 o
  -8   4  10     2009.16     1893.02     56.01 o
  -6   4  10     6798.99     6446.43     94.85 o
  -4   4  10     5751.38     5281.62     66.90 o
  -2   4  10     3921.41     4166.60     85.87 o
   0   4  10     1098.16     1174.78     50.06 o
   2   4  10       67.31       70.36     24.57 o
   4   4  10      930.67      984.00     50.66 o
   6   4  10        2.03       -2.21     25.75 o
   8   4  10      645.84      561.25     63.33 o
  10   4  10      435.09      450.96     65.22 o
  12   4  10      316.75      337.68     65.24 o
 -27   5  10      133.01      171.21     70.35 o
 -25   5  10      129.64      111.75     40.28 o
 -23   5  10       71.61       48.90     36.35 o
 -21   5  10      270.63      346.45     51.03 o
 -19   5  10      445.07      454.63     52.21 o
 -17   5  10      256.85      196.21     39.70 o
 -15   5  10        0.18       -1.42     18.85 o
 -13   5  10      341.75      333.42     31.04 o
 -11   5  10     3898.84     3571.59     78.31 o
  -9   5  10     1326.09     1359.09     79.04 o
  -7   5  10     1552.59     1597.29     41.31 o
  -5   5  10     2020.72     2065.67     52.42 o
  -3   5  10     2372.80     2359.60     44.85 o
  -1   5  10      348.90      312.54     25.51 o
   1   5  10      716.92      707.55     46.02 o
   3   5  10      540.38      560.55     40.63 o
   5   5  10      344.50      376.48     44.10 o
   7   5  10      312.66      235.95     41.58 o
   9   5  10       80.37       50.92     49.65 o
  11   5  10      104.88       82.44     59.93 o
 -26   6  10      111.68      171.96     52.99 o
 -24   6  10       97.89      129.78     45.21 o
 -22   6  10      131.37      119.64     41.79 o
 -20   6  10      556.54      501.58     57.86 o
 -18   6  10     1044.36     1148.15     74.88 o
 -16   6  10     2114.74     2036.39     89.65 o
 -14   6  10      921.93      946.00     48.55 o
 -12   6  10     1106.79      971.33     46.16 o
 -10   6  10       68.92       64.21     21.67 o
  -8   6  10     2211.51     2327.17     65.12 o
  -6   6  10     3511.92     3497.51     81.59 o
  -4   6  10     4969.01     4685.53     75.51 o
  -2   6  10     2028.04     2054.92     65.53 o
   0   6  10       92.87      148.75     26.52 o
   2   6  10      488.07      550.44     53.65 o
   4   6  10     1243.63     1264.37     67.14 o
   6   6  10        2.12       36.35     34.17 o
   8   6  10      746.98      735.11     86.79 o
  10   6  10      599.08      638.77    113.13 o
 -25   7  10       15.47       10.22     37.43 o
 -23   7  10       70.64      155.19     41.20 o
 -21   7  10       22.66       27.99     33.99 o
 -19   7  10      906.38      959.42     72.95 o
 -17   7  10       49.65       52.44     30.86 o
 -15   7  10        1.51       22.81     26.30 o
 -13   7  10      368.41      335.94     32.18 o
 -11   7  10      135.60      162.60     21.92 o
  -9   7  10      321.08      246.57     30.25 o
  -7   7  10     1551.90     1503.73     55.34 o
  -5   7  10     3699.84     3575.85     80.41 o
  -3   7  10      539.01      471.62     32.99 o
  -1   7  10      589.91      555.66     53.31 o
   1   7  10      684.36      579.02     50.13 o
   3   7  10      366.61      438.21     47.56 o
   5   7  10      196.63      209.09     40.91 o
   7   7  10       54.10       62.10     40.07 o
   9   7  10      145.29      140.97     61.30 o
 -26   8  10       16.84       31.27     50.26 o
 -24   8  10      196.36      222.33     53.49 o
 -22   8  10       18.38      -10.15     29.87 o
 -20   8  10      200.04      239.08     43.21 o
 -18   8  10      507.91      559.92     51.83 o
 -16   8  10     1143.73     1148.59     62.87 o
 -14   8  10      314.24      313.65     33.76 o
 -12   8  10     2605.55     2713.44     78.75 o
 -10   8  10     4062.18     3782.58    127.66 o
  -8   8  10     2529.58     2440.33     70.16 o
  -6   8  10      792.71      753.04     43.29 o
  -4   8  10      906.04      992.78     46.82 o
  -2   8  10       51.21       42.27     24.88 o
   0   8  10      557.13      668.65     59.10 o
   2   8  10      427.89      424.61     47.83 o
   4   8  10       72.81       64.16     33.41 o
   6   8  10      362.33      365.99     59.15 o
   8   8  10      568.37      657.08     73.55 o
  10   8  10      481.70      445.25     86.44 o
 -25   9  10       21.39       11.28     47.22 o
 -23   9  10       28.33       19.57     37.21 o
 -21   9  10       33.95       17.59     32.01 o
 -19   9  10      294.39      270.22     51.38 o
 -17   9  10     1866.86     2069.72    102.94 o
 -15   9  10      335.31      333.29     50.01 o
 -13   9  10      327.50      302.49     41.58 o
 -11   9  10       34.33       25.40     23.60 o
  -9   9  10      398.05      404.13     36.30 o
  -7   9  10      482.10      430.77     42.70 o
  -5   9  10      301.89      337.70     33.60 o
  -3   9  10      229.02      307.75     38.48 o
  -1   9  10      650.56      700.80     62.07 o
   1   9  10      390.91      343.03     51.89 o
   3   9  10       41.88       37.28     31.96 o
   5   9  10      315.40      308.67     48.75 o
   7   9  10      207.03      229.89     54.66 o
   9   9  10       86.22      159.89     54.71 o
 -24  10  10       48.18      115.81     69.21 o
 -22  10  10       82.94       49.70     48.20 o
 -20  10  10      171.51      159.64     47.56 o
 -18  10  10      793.66      786.16     72.21 o
 -16  10  10       89.80       61.85     35.41 o
 -14  10  10      759.52      715.61     57.94 o
 -12  10  10       44.23       28.90     27.15 o
 -10  10  10      117.76       66.83     26.37 o
  -8  10  10      270.91      236.00     33.50 o
  -6  10  10      989.19     1078.09     53.65 o
  -4  10  10      932.53      892.46     56.95 o
  -2  10  10     1272.13     1400.07     81.42 o
   0  10  10      713.76      627.58     63.40 o
   2  10  10       67.85       82.30     33.47 o
   4  10  10       21.68        7.32     31.96 o
   6  10  10       58.55       75.12     44.04 o
   8  10  10      508.51      438.11     70.28 o
 -23  11  10       36.30       25.95     60.03 o
 -21  11  10       75.85      124.09     54.80 o
 -19  11  10      170.57      143.58     47.88 o
 -17  11  10      260.63      368.75     58.69 o
 -15  11  10      494.88      483.16     60.44 o
 -13  11  10      390.33      471.82     51.47 o
 -11  11  10       97.34       85.34     33.05 o
  -9  11  10      153.33      203.25     38.72 o
  -7  11  10      256.89      266.52     35.81 o
  -5  11  10      123.48       95.11     27.92 o
  -3  11  10      272.82      279.25     47.79 o
  -1  11  10      230.11      244.96     49.19 o
   1  11  10       96.15       71.23     39.94 o
   3  11  10      125.35      138.79     37.65 o
   5  11  10      259.68      303.71     52.58 o
   7  11  10      178.98      168.86     55.94 o
 -22  12  10      204.20      172.56     76.55 o
 -20  12  10      201.57      214.90     73.89 o
 -18  12  10      535.94      638.23     72.84 o
 -16  12  10      328.69      365.65     61.68 o
 -14  12  10       15.60       26.87     31.99 o
 -12  12  10       95.33       72.19     33.85 o
 -10  12  10      246.00      157.74     41.08 o
  -8  12  10      926.30      892.98     61.75 o
  -6  12  10      704.54      816.50     52.36 o
  -4  12  10     1392.84     1511.03     98.54 o
  -2  12  10     1523.52     1552.29     90.87 o
   0  12  10      617.76      672.72     70.51 o
   2  12  10      367.69      352.88     53.23 o
   4  12  10       42.31       22.36     37.93 o
   6  12  10      111.91      131.67     53.00 o
 -19  13  10       35.38       90.97     64.37 o
 -17  13  10      128.91      144.40     50.58 o
 -15  13  10      178.64      196.18     51.93 o
 -13  13  10       30.71       31.32     33.97 o
 -11  13  10       24.12       57.90     34.18 o
  -9  13  10      394.08      400.63     50.60 o
  -7  13  10      564.64      672.15     57.97 o
  -5  13  10      514.12      611.50     65.25 o
  -3  13  10      695.47      784.90     72.92 o
  -1  13  10      430.83      587.87     68.14 o
   1  13  10      329.20      313.19     53.97 o
   3  13  10       82.48       75.33     37.97 o
 -18  14  10      185.28      198.96     79.14 o
 -16  14  10      444.89      505.83     96.82 o
 -14  14  10      133.51       99.84     45.69 o
 -12  14  10       87.57       99.01     40.54 o
 -10  14  10       71.25       65.21     31.82 o
  -8  14  10      196.60      216.64     44.44 o
  -6  14  10      193.73      171.89     48.12 o
  -4  14  10      278.54      296.45     64.46 o
  -2  14  10      226.32      265.50     55.99 o
   0  14  10      281.99      258.92     58.47 o
   2  14  10      137.63      116.37     53.24 o
 -15  15  10      514.88      663.90    113.60 o
 -13  15  10       31.70       23.52     42.57 o
 -11  15  10       96.03      115.24     47.51 o
  -9  15  10      507.24      538.64     68.55 o
  -7  15  10      934.40      967.76     96.73 o
  -5  15  10      822.46      790.63    111.66 o
  -3  15  10      393.76      450.49     95.41 o
  -1  15  10      165.05      152.23     72.33 o
 -12  16  10        4.55        5.48     47.27 o
 -10  16  10       87.86       66.01     42.65 o
  -8  16  10       95.04      113.75     61.55 o
  -6  16  10      117.69      176.31     74.01 o
  -4  16  10        6.89       59.32     63.46 o
 -27   1  11      361.16      461.46     68.83 o
 -25   1  11      374.31      390.10     50.74 o
 -23   1  11      238.60      217.09     35.49 o
 -21   1  11      942.80      878.59     52.54 o
 -19   1  11     1400.15     1206.72    108.73 o
 -17   1  11      137.37       99.81     23.17 o
 -15   1  11      385.79      377.02     33.67 o
 -13   1  11     1071.36      885.69     48.84 o
 -11   1  11     1573.55     1538.90     46.63 o
  -9   1  11     1263.26     1270.53     40.20 o
  -7   1  11      918.97      989.58     62.70 o
  -5   1  11      466.48      523.76     25.51 o
  -3   1  11      834.52      849.17     32.57 o
  -1   1  11      743.19      668.36     31.54 o
   1   1  11     2088.37     2160.89     67.19 o
   3   1  11     5189.47     5008.77    135.78 o
   5   1  11     1318.38     1075.14    225.13 o
   7   1  11       22.58      -17.35     32.60 o
   9   1  11       40.51       48.18     40.39 o
  11   1  11      106.17      108.45     51.72 o
 -28   2  11       19.06       45.33     63.86 o
 -26   2  11       26.68       34.97     32.42 o
 -24   2  11       68.23       62.46     31.56 o
 -22   2  11       67.22       69.98     29.65 o
 -20   2  11      280.12      281.23     32.41 o
 -18   2  11      389.55      416.49     37.26 o
 -16   2  11      202.48      194.29     29.03 o
 -14   2  11     2597.28     2678.08     72.29 o
 -12   2  11     3222.00     3186.89     83.07 o
 -10   2  11      472.69      528.67     34.88 o
  -8   2  11      118.07      147.30     19.51 o
  -6   2  11      129.96      160.37     20.84 o
  -4   2  11       97.58       96.24     18.43 o
  -2   2  11      479.42      527.47     26.68 o
   0   2  11     1033.26      876.68     48.39 o
   2   2  11      928.63      937.67     64.51 o
   4   2  11       37.36       49.95     33.56 o
   6   2  11       46.50       59.98     35.23 o
   8   2  11       40.73       26.14     31.44 o
  10   2  11       34.56       29.72     45.53 o
 -27   3  11      254.61      252.88     56.43 o
 -25   3  11      505.01      556.35     58.85 o
 -23   3  11      313.49      332.22     47.61 o
 -21   3  11      604.34      499.02     46.21 o
 -19   3  11       95.42       52.79     22.45 o
 -17   3  11      482.23      612.44     41.45 o
 -15   3  11     3028.19     2843.47     81.44 o
 -13   3  11     7398.84     7191.99    113.12 o
 -11   3  11     6525.45     6537.03     96.08 o
  -9   3  11      462.37      465.67     33.71 o
  -7   3  11      802.00      782.61     34.85 o
  -5   3  11      911.14     1140.51     40.47 o
  -3   3  11      253.84      245.14     21.67 o
  -1   3  11     1132.43     1113.88     53.13 o
   1   3  11      263.02      255.03     33.20 o
   3   3  11      517.14      532.52     46.92 o
   5   3  11     1266.49     1179.13     77.85 o
   7   3  11      702.03      690.17     68.10 o
   9   3  11      306.07      355.05     60.35 o
 -28   4  11       51.36       56.18     49.27 o
 -26   4  11      119.50      111.47     40.51 o
 -24   4  11      182.77      188.49     38.65 o
 -22   4  11      445.71      462.92     51.84 o
 -20   4  11      200.35      222.61     39.45 o
 -18   4  11      876.03      732.50     48.81 o
 -16   4  11      102.16       35.55     22.62 o
 -14   4  11      295.14      343.30     35.30 o
 -12   4  11       77.90      138.24     25.93 o
 -10   4  11      493.92      412.13     43.25 o
  -8   4  11      139.09      115.26     22.70 o
  -6   4  11      353.65      369.27     24.36 o
  -4   4  11      497.90      444.78     27.67 o
  -2   4  11        2.34       -3.08     15.18 o
   0   4  11     1218.71     1429.85     60.98 o
   2   4  11       95.07      127.42     28.97 o
   4   4  11      405.81      357.40     44.02 o
   6   4  11       14.28       16.48     32.24 o
   8   4  11      287.04      304.27     56.04 o
  10   4  11       29.23        4.30     49.21 o
 -27   5  11       89.11      110.63     66.65 o
 -25   5  11      571.52      584.10     63.56 o
 -23   5  11     1001.33     1002.00     78.78 o
 -21   5  11      281.47      255.73     47.29 o
 -19   5  11       92.56      114.46     35.69 o
 -17   5  11     1298.00     1376.20     77.10 o
 -15   5  11     1935.73     2101.33     70.92 o
 -13   5  11     3878.79     3998.32     90.36 o
 -11   5  11    13558.40    13306.08    152.80 o
  -9   5  11     2817.05     2605.87     69.59 o
  -7   5  11      459.49      498.06     35.28 o
  -5   5  11      187.12      155.00     18.87 o
  -3   5  11     1022.03     1109.16     42.83 o
  -1   5  11     1114.21     1168.72     50.19 o
   1   5  11      557.49      533.75     43.03 o
   3   5  11     1128.16     1050.57     73.61 o
   5   5  11      721.92      759.99     69.37 o
   7   5  11       98.07       53.19     49.24 o
   9   5  11      157.39      159.64     62.47 o
 -26   6  11      157.48      190.35     73.88 o
 -24   6  11      234.76      316.85     57.60 o
 -22   6  11      191.27      183.96     45.53 o
 -20   6  11      219.32      328.04     51.11 o
 -18   6  11      656.79      754.95     64.72 o
 -16   6  11     2363.50     2627.92    101.98 o
 -14   6  11     2477.28     2328.10     94.23 o
 -12   6  11     1597.02     1570.62     58.70 o
 -10   6  11     1859.00     1789.83     61.05 o
  -8   6  11      655.02      599.70     38.93 o
  -6   6  11      463.40      457.35     35.08 o
  -4   6  11     1256.41     1448.11     50.60 o
  -2   6  11      277.70      255.55     42.02 o
   0   6  11      646.06      684.54     53.66 o
   2   6  11      218.11      129.19     38.93 o
   4   6  11      147.28      118.79     42.01 o
   6   6  11       24.63       51.30     49.12 o
   8   6  11      295.56      271.53     71.14 o
 -25   7  11      306.36      354.88     62.94 o
 -23   7  11     1002.99      982.73     82.70 o
 -21   7  11      950.83      880.16     75.41 o
 -19   7  11       87.70      142.17     40.84 o
 -17   7  11      400.13      357.00     50.90 o
 -15   7  11      268.60      241.14     43.38 o
 -13   7  11     1958.92     2074.22     66.93 o
 -11   7  11     1754.71     1701.13     61.22 o
  -9   7  11     2198.76     2078.02     66.28 o
  -7   7  11      781.23      757.83     43.16 o
  -5   7  11       76.27       67.64     21.54 o
  -3   7  11     1023.03     1049.55     54.63 o
  -1   7  11     1810.63     1742.55     85.94 o
   1   7  11     1099.46     1202.21     70.37 o
   3   7  11      497.99      543.36     52.07 o
   5   7  11      413.45      441.94     60.93 o
   7   7  11       17.73       23.92     49.73 o
   9   7  11        5.53        6.65     52.63 o
 -26   8  11       52.39       67.09     53.52 o
 -24   8  11       57.02       82.74     43.14 o
 -22   8  11      473.85      465.74     56.03 o
 -20   8  11      411.17      301.75     46.53 o
 -18   8  11      204.36      201.39     45.58 o
 -16   8  11       16.28       41.45     29.67 o
 -14   8  11     1410.65     1440.17     76.52 o
 -12   8  11      871.16      833.41     48.36 o
 -10   8  11      791.92      644.90     43.30 o
  -8   8  11      627.82      699.71     44.40 o
  -6   8  11      578.22      621.83     40.92 o
  -4   8  11      199.45      212.45     34.83 o
  -2   8  11       16.05        3.67     29.47 o
   0   8  11      406.10      297.87     48.38 o
   2   8  11       18.43       33.14     34.48 o
   4   8  11       55.94       86.51     40.42 o
   6   8  11      197.34      171.18     50.41 o
   8   8  11       47.98       44.97     54.43 o
 -25   9  11      927.88     1040.79    133.12 o
 -23   9  11      384.96      389.47     72.46 o
 -21   9  11      186.51      153.37     45.64 o
 -19   9  11      343.00      399.36     59.25 o
 -17   9  11      907.85      917.32     74.18 o
 -15   9  11      481.16      516.81     57.87 o
 -13   9  11      124.97       90.81     30.87 o
 -11   9  11       86.11       72.12     25.45 o
  -9   9  11      530.92      550.37     42.09 o
  -7   9  11      876.83      767.09     46.43 o
  -5   9  11      337.90      389.86     42.27 o
  -3   9  11      928.88      772.32     65.02 o
  -1   9  11      851.32      993.85     73.72 o
   1   9  11      614.74      660.25     58.48 o
   3   9  11      547.48      547.22     57.31 o
   5   9  11      198.76      277.50     56.74 o
   7   9  11      144.30       93.11     50.28 o
 -24  10  11       92.69      108.90     72.31 o
 -22  10  11      189.00      206.15     62.46 o
 -20  10  11      275.16      329.43     59.85 o
 -18  10  11      173.62      204.09     48.41 o
 -16  10  11       54.26       49.49     35.41 o
 -14  10  11      349.75      342.73     47.05 o
 -12  10  11      438.15      398.82     46.85 o
 -10  10  11       82.57       88.51     30.16 o
  -8  10  11      320.66      300.07     35.91 o
  -6  10  11       52.95       88.12     26.55 o
  -4  10  11      155.65      156.92     41.94 o
  -2  10  11       17.49       -3.07     30.82 o
   0  10  11      303.18      414.86     58.83 o
   2  10  11      484.36      436.63     49.49 o
   4  10  11      185.70      148.60     49.07 o
   6  10  11      101.42       73.97     48.55 o
 -23  11  11      615.38      768.93    118.72 o
 -21  11  11       44.46       71.65     61.54 o
 -19  11  11      349.27      393.29     62.65 o
 -17  11  11      707.36      653.95     69.99 o
 -15  11  11      556.60      591.69     58.30 o
 -13  11  11      895.18      909.82     66.17 o
 -11  11  11      542.63      324.31    110.05 o
  -9  11  11      976.68      948.26     62.73 o
  -7  11  11      388.20      364.72     39.70 o
  -5  11  11       52.27       91.67     39.89 o
  -3  11  11       80.73       78.32     38.64 o
  -1  11  11       78.51       58.46     39.77 o
   1  11  11      149.79      195.02     50.54 o
   3  11  11      179.36      173.61     46.38 o
   5  11  11      374.80      377.12     66.21 o
 -22  12  11      149.20      192.21     80.24 o
 -20  12  11       81.16       90.62     63.91 o
 -18  12  11       67.95       73.60     43.54 o
 -16  12  11       20.56       63.66     40.19 o
 -14  12  11      240.27      269.78     47.02 o
 -12  12  11      343.46      454.02     52.98 o
 -10  12  11      441.83      510.67     53.40 o
  -8  12  11      269.26      300.00     44.79 o
  -6  12  11      219.49      251.06     49.50 o
  -4  12  11      166.11      132.10     44.52 o
  -2  12  11       86.80       97.69     44.25 o
   0  12  11      121.41      149.09     49.17 o
   2  12  11      149.06      128.59     41.87 o
   4  12  11      280.54      287.15     56.07 o
 -19  13  11       24.19        6.81     54.78 o
 -17  13  11      150.46      116.10     55.47 o
 -15  13  11      752.11      928.47     83.29 o
 -13  13  11     1119.63     1096.38     75.58 o
 -11  13  11      844.11      826.23     76.45 o
  -9  13  11      314.12      381.00     50.82 o
  -7  13  11      533.67      483.08     63.05 o
  -5  13  11      144.59       90.74     51.81 o
  -3  13  11      242.01      264.89     56.11 o
  -1  13  11      175.50      145.27     48.24 o
   1  13  11      227.41      327.08     57.35 o
 -18  14  11       68.21      110.66     67.57 o
 -16  14  11       45.43       35.95     58.00 o
 -14  14  11      495.38      583.62     73.53 o
 -12  14  11      814.96      826.88     77.88 o
 -10  14  11      898.13     1121.95     77.11 o
  -8  14  11      436.02      464.22     65.72 o
  -6  14  11      287.46      196.15     60.11 o
  -4  14  11      167.91      145.75     58.65 o
  -2  14  11        6.47      -15.22     41.18 o
   0  14  11       61.61      115.11     51.69 o
 -15  15  11       73.63      155.17     77.28 o
 -13  15  11      251.07      266.13     62.00 o
 -11  15  11      116.79      149.32     53.23 o
  -9  15  11       36.00        2.14     49.79 o
  -7  15  11        9.63       22.65     55.89 o
  -5  15  11       56.13       64.32     60.95 o
  -3  15  11       45.23      -13.49     55.44 o
  -8  16  11      230.02      295.55     91.90 o
 -28   0  12      325.03      279.58    123.52 o
 -26   0  12      227.80      224.49     76.63 o
 -24   0  12      196.14      157.23     47.71 o
 -22   0  12      483.00      487.52     62.37 o
 -20   0  12      980.34      866.32     74.46 o
 -18   0  12      206.19      266.69     47.58 o
 -16   0  12     2898.03     1982.52    751.00 o
 -14   0  12      399.41      560.58     48.63 o
 -12   0  12      905.63      871.05     68.58 o
 -10   0  12      927.05      982.30     63.79 o
  -8   0  12     2911.46     2881.33     98.52 o
  -6   0  12      745.01      634.28     47.15 o
  -4   0  12      988.61      933.01     50.45 o
  -2   0  12     3195.96     3431.58    101.64 o
   0   0  12       11.39        3.27     33.70 o
   2   0  12      424.18      254.56    177.84 o
   4   0  12      210.55      292.29     69.68 o
   6   0  12      872.35      937.56    111.53 o
   8   0  12     1411.19     1582.15    143.49 o
 -27   1  12       60.61       89.23     68.93 o
 -25   1  12       16.37        1.33     29.59 o
 -23   1  12      134.56      107.71     30.23 o
 -21   1  12      162.44      117.53     30.19 o
 -19   1  12      234.67      215.45     40.97 o
 -17   1  12      604.05      499.17     37.24 o
 -15   1  12      508.89      409.95     36.85 o
 -13   1  12      806.99      890.30     46.24 o
 -11   1  12      105.10      105.25     23.02 o
  -9   1  12      148.62      117.40     24.73 o
  -7   1  12      455.22      370.75     55.38 o
  -5   1  12      877.65      834.34    102.80 o
  -3   1  12      844.74      875.16     40.98 o
  -1   1  12      402.19      411.15     36.81 o
   1   1  12      547.59      569.25     55.06 o
   3   1  12       47.08       80.43     34.84 o
   5   1  12       29.07       18.78     30.49 o
   7   1  12      209.09      169.76     49.88 o
   9   1  12       60.47       86.06     48.13 o
 -28   2  12      159.00       94.34     86.30 o
 -26   2  12       84.83       75.38     36.19 o
 -24   2  12      128.76       70.69     32.82 o
 -22   2  12      413.94      411.07     48.62 o
 -20   2  12     1277.29     1340.40     57.91 o
 -18   2  12     4247.95     4377.08     99.52 o
 -16   2  12      730.95      576.70     41.71 o
 -14   2  12      961.34      970.98     53.21 o
 -12   2  12      244.28      204.61     59.55 o
 -10   2  12     3123.45     3107.38     69.62 o
  -8   2  12      483.93      361.02     30.70 o
  -6   2  12     3507.64     3288.72     66.76 o
  -4   2  12     1182.24     1290.53     46.17 o
  -2   2  12      421.52      355.80     35.47 o
   0   2  12     1035.73     1112.41     68.29 o
   2   2  12      241.54      245.07     44.07 o
   4   2  12      208.96      210.53     45.04 o
   6   2  12      114.99      134.63     45.47 o
   8   2  12      931.79      972.65     84.16 o
 -27   3  12      159.87       94.35     43.29 o
 -25   3  12      232.13      185.10     44.28 o
 -23   3  12       23.45       26.69     26.37 o
 -21   3  12       83.98       85.03     31.70 o
 -19   3  12      516.88      688.19     46.93 o
 -17   3  12      203.66      260.23     32.65 o
 -15   3  12     1606.25     1591.01     66.42 o
 -13   3  12     1000.21     1037.71     49.69 o
 -11   3  12       70.86       60.99     20.00 o
  -9   3  12       15.95       -2.35     17.18 o
  -7   3  12      272.12      258.48     24.76 o
  -5   3  12      531.62      552.01     31.91 o
  -3   3  12      189.11      162.67     23.09 o
  -1   3  12      192.09      185.48     31.40 o
   1   3  12      102.64      125.57     36.39 o
   3   3  12        8.86        6.54     29.94 o
   5   3  12       62.56       57.97     38.59 o
   7   3  12      278.20      359.80     60.09 o
   9   3  12      255.44      315.22     76.57 o
 -28   4  12       61.37       49.25     48.76 o
 -26   4  12       11.87       24.74     37.11 o
 -24   4  12       18.48       18.47     28.35 o
 -22   4  12      727.10      676.27     59.19 o
 -20   4  12     2165.92     1938.32     95.17 o
 -18   4  12     6212.28     6375.33    164.40 o
 -16   4  12     6194.42     6472.42    142.13 o
 -14   4  12     1176.11     1054.25     45.88 o
 -12   4  12      717.44      799.84     45.30 o
 -10   4  12     2157.30     1950.06     62.96 o
  -8   4  12     2638.85     2627.55     70.11 o
  -6   4  12     1575.71     1600.47     48.53 o
  -4   4  12      336.70      340.04     29.33 o
  -2   4  12      453.50      467.31     37.76 o
   0   4  12      417.05      451.00     41.69 o
   2   4  12        0.86       12.03     25.25 o
   4   4  12       16.99        9.49     38.21 o
   6   4  12       71.30       99.55     52.00 o
   8   4  12       98.38      103.53     60.38 o
 -27   5  12       30.10       34.29     56.76 o
 -25   5  12      173.90      193.80     46.26 o
 -23   5  12       12.18       23.75     34.99 o
 -21   5  12      379.84      320.78     51.85 o
 -19   5  12      336.73      287.83     47.34 o
 -17   5  12      838.57     1047.82     71.64 o
 -15   5  12      781.09      716.58     48.67 o
 -13   5  12       20.94        2.44     19.89 o
 -11   5  12      690.28      580.68    121.82 o
  -9   5  12      244.38      193.12     28.76 o
  -7   5  12       60.38       43.43     20.38 o
  -5   5  12       38.83       47.98     24.18 o
  -3   5  12      553.30      443.30     51.19 o
  -1   5  12      217.24      160.51     34.16 o
   1   5  12      290.52      314.47     47.17 o
   3   5  12      129.63       83.77     41.34 o
   5   5  12       58.51       21.02     42.33 o
   7   5  12       44.81        7.13     48.22 o
 -26   6  12       18.88        9.05     52.78 o
 -24   6  12       63.86       86.20     43.20 o
 -22   6  12      338.83      329.38     55.37 o
 -20   6  12      462.40      566.23     61.97 o
 -18   6  12      619.26      550.78     58.69 o
 -16   6  12     2172.82     2408.51    100.10 o
 -14   6  12      115.70      143.64     28.16 o
 -12   6  12       59.79       32.87     21.85 o
 -10   6  12     1000.52     1132.87     52.15 o
  -8   6  12     1286.48     1387.11     72.30 o
  -6   6  12      528.35      529.32     37.66 o
  -4   6  12     4609.51     4652.08    129.35 o
  -2   6  12     2255.76     2501.20     99.65 o
   0   6  12      660.91      636.85     59.59 o
   2   6  12      107.45      104.01     41.10 o
   4   6  12      146.88      147.91     47.01 o
   6   6  12      417.07      392.86     75.95 o
   8   6  12      248.06      171.12     69.14 o
 -25   7  12        8.76       53.34     57.23 o
 -23   7  12      156.72      126.49     44.99 o
 -21   7  12      313.50      341.42     56.01 o
 -19   7  12      603.15      679.92     65.86 o
 -17   7  12      232.19      129.77     38.25 o
 -15   7  12     2521.98     2711.43     95.39 o
 -13   7  12      133.19      133.57     28.39 o
 -11   7  12      395.71      421.26     37.79 o
  -9   7  12       30.48       24.19     21.14 o
  -7   7  12       54.56       32.52     21.44 o
  -5   7  12      141.38      160.67     32.51 o
  -3   7  12      529.20      564.23     56.80 o
  -1   7  12      376.04      381.36     47.09 o
   1   7  12       15.30       20.88     32.07 o
   3   7  12       64.63       89.34     43.22 o
   5   7  12      121.72      117.75     57.89 o
   7   7  12        3.59       16.73     48.76 o
 -26   8  12      238.50      200.83     79.68 o
 -24   8  12       35.79       51.39     57.31 o
 -22   8  12      134.18      162.99     47.75 o
 -20   8  12       58.76       53.78     37.48 o
 -18   8  12      373.04      480.20     59.24 o
 -16   8  12        1.91        0.73     28.32 o
 -14   8  12      163.98      213.33     38.70 o
 -12   8  12      117.99       89.44     25.72 o
 -10   8  12      123.17      120.43     28.36 o
  -8   8  12     1098.22     1168.74     55.30 o
  -6   8  12      837.11      944.16     58.14 o
  -4   8  12     3703.24     3598.86    121.02 o
  -2   8  12      517.54      427.02     55.27 o
   0   8  12      595.93      634.94     57.57 o
   2   8  12      136.18      206.74     56.58 o
   4   8  12      233.39      196.67     52.45 o
   6   8  12      349.85      401.54     80.58 o
 -25   9  12       46.95       74.88     67.13 o
 -23   9  12       23.90      -22.94     50.21 o
 -21   9  12       26.59       -5.76     35.23 o
 -19   9  12       33.83       31.87     37.01 o
 -17   9  12       32.33       52.38     34.98 o
 -15   9  12      199.69      204.46     39.87 o
 -13   9  12      499.45      541.88     52.18 o
 -11   9  12      531.86      459.14     47.86 o
  -9   9  12      421.27      389.44     39.81 o
  -7   9  12       99.91       93.44     26.91 o
  -5   9  12      668.38      647.17     62.74 o
  -3   9  12        7.48        3.99     30.54 o
  -1   9  12      206.08      151.82     44.73 o
   1   9  12      194.78      207.77     44.99 o
   3   9  12      140.26      139.75     48.73 o
   5   9  12       51.41       22.12     42.13 o
 -24  10  12       25.10       -0.52     53.99 o
 -22  10  12      220.03      286.83     82.33 o
 -20  10  12      964.91      873.65     80.30 o
 -18  10  12      576.38      670.77     69.89 o
 -16  10  12      572.38      541.77     63.33 o
 -14  10  12      266.69      262.59     44.68 o
 -12  10  12      203.66      101.83     44.67 o
 -10  10  12       11.93      -12.04     23.73 o
  -8  10  12      183.31      269.12     36.86 o
  -6  10  12     1242.73     1125.85     77.74 o
  -4  10  12      489.09      467.05     58.09 o
  -2  10  12      761.68      759.25     70.36 o
   0  10  12       66.91       30.81     34.58 o
   2  10  12      328.18      363.24     54.33 o
   4  10  12       78.36       82.44     49.49 o
 -23  11  12       91.27      141.50     74.74 o
 -21  11  12      264.11      244.16     80.43 o
 -19  11  12       10.59       49.03     40.24 o
 -17  11  12       91.71      105.62     43.95 o
 -15  11  12      348.80      322.02     49.74 o
 -13  11  12        0.13       -2.40     28.36 o
 -11  11  12      234.40      233.18     42.59 o
  -9  11  12      591.89      657.52     56.30 o
  -7  11  12      621.06      614.86     64.72 o
  -5  11  12      417.63      424.93     58.96 o
  -3  11  12       36.15       -8.48     33.48 o
  -1  11  12      376.49      355.44     59.00 o
   1  11  12       78.72       93.52     41.01 o
   3  11  12       95.56      101.54     50.73 o
 -20  12  12      632.08      728.01    115.61 o
 -18  12  12      798.18      843.48     93.71 o
 -16  12  12      481.26      515.80     67.66 o
 -14  12  12      378.11      335.13     52.19 o
 -12  12  12      240.35      198.64     43.18 o
 -10  12  12       18.33       33.74     30.53 o
  -8  12  12      157.57       92.33     46.33 o
  -6  12  12      925.73      866.90     90.44 o
  -4  12  12      281.92      268.67     56.99 o
  -2  12  12      139.99      143.28     49.02 o
   0  12  12      144.04       70.73     47.26 o
   2  12  12       16.30        8.88     39.64 o
 -19  13  12      333.25      333.58     89.27 o
 -17  13  12      237.00      243.27     68.55 o
 -15  13  12      546.08      643.06     74.06 o
 -13  13  12       45.94       51.79     36.42 o
 -11  13  12      227.02      269.06     48.28 o
  -9  13  12      409.56      395.54     61.46 o
  -7  13  12       39.50       60.41     48.11 o
  -5  13  12      151.32      161.34     58.26 o
  -3  13  12      128.45       72.67     44.92 o
  -1  13  12       88.98       65.39     48.39 o
 -16  14  12       95.23      125.76     68.61 o
 -14  14  12      236.95      172.61     53.30 o
 -12  14  12      130.14      132.49     47.76 o
 -10  14  12        7.29       -0.13     53.92 o
  -8  14  12      132.18      134.60     71.12 o
  -6  14  12      297.47      378.78     92.78 o
  -4  14  12      131.04      169.70     76.11 o
  -2  14  12      294.16      288.94    164.33 o
 -13  15  12       47.17       39.07     45.91 o
 -11  15  12       61.74      104.13     72.06 o
  -9  15  12      193.39      225.64     82.12 o
  -7  15  12       36.95       29.30     59.64 o
 -27   1  13      556.49      540.69    102.34 o
 -25   1  13      797.73      924.42     70.16 o
 -23   1  13      332.10      405.66     44.30 o
 -21   1  13      377.68      351.34     40.61 o
 -19   1  13      656.26      669.35     44.69 o
 -17   1  13     1091.05     1211.88     53.87 o
 -15   1  13     1157.43      858.24    138.74 o
 -13   1  13     4239.55     3996.88     90.66 o
 -11   1  13     2616.17     2435.35     69.41 o
  -9   1  13      642.07      547.60     82.64 o
  -7   1  13       67.35        6.21     15.53 o
  -5   1  13      354.73      222.36     44.27 o
  -3   1  13      242.33      173.41     45.36 o
  -1   1  13       85.23       56.49     29.69 o
   1   1  13      975.29     1023.14     72.64 o
   3   1  13     2501.69     2362.38    107.60 o
   5   1  13     1113.97     1262.95     88.02 o
   7   1  13       35.68       41.32     38.95 o
 -28   2  13       66.01       17.98     60.69 o
 -26   2  13        8.34       81.64     38.25 o
 -24   2  13       99.74       46.56     29.35 o
 -22   2  13       68.45      102.74     33.88 o
 -20   2  13       68.09       53.22     24.00 o
 -18   2  13      273.50      348.22     38.34 o
 -16   2  13     2405.55     2551.21     84.90 o
 -14   2  13      580.77      560.53     45.52 o
 -12   2  13      123.30      123.22     25.96 o
 -10   2  13      425.69      443.08     30.42 o
  -8   2  13      420.65      420.63     33.65 o
  -6   2  13      425.23      367.83     30.79 o
  -4   2  13      882.90      986.47     45.23 o
  -2   2  13      388.39      339.94     42.65 o
   0   2  13       44.61       32.06     30.19 o
   2   2  13        0.91       12.57     31.23 o
   4   2  13       44.68       51.08     37.30 o
   6   2  13       93.77       74.10     44.14 o
 -27   3  13      474.47      324.77    120.49 o
 -25   3  13      532.77      636.08     63.56 o
 -23   3  13      150.65       74.23     31.74 o
 -21   3  13      315.11      222.00     41.09 o
 -19   3  13     1612.78     1731.05     74.54 o
 -17   3  13      365.63      407.87     45.90 o
 -15   3  13     1118.43     1191.30     61.06 o
 -13   3  13     1023.46      991.55     46.63 o
 -11   3  13     3374.94     2754.19    492.30 o
  -9   3  13      717.16      618.91     35.80 o
  -7   3  13      317.51      248.98     28.74 o
  -5   3  13      856.03      846.02     41.34 o
  -3   3  13        5.77       19.67     22.00 o
  -1   3  13      885.82      934.02     66.22 o
   1   3  13     1334.02     1304.60     79.21 o
   3   3  13     1037.18     1037.52     95.59 o
   5   3  13      292.12      174.12     61.09 o
   7   3  13       38.11        2.22     50.81 o
 -28   4  13       32.03       43.35     60.17 o
 -26   4  13       73.03       86.43     48.49 o
 -24   4  13      540.24      515.68     58.89 o
 -22   4  13      643.10      597.98     65.34 o
 -20   4  13      127.95      103.51     37.89 o
 -18   4  13       60.66       36.84     26.05 o
 -16   4  13     1209.78     1305.45     56.45 o
 -14   4  13      269.20      232.17     32.41 o
 -12   4  13      340.99      340.49     34.38 o
 -10   4  13       34.46       22.45     19.91 o
  -8   4  13        2.75        6.42     16.21 o
  -6   4  13       81.87       68.27     25.38 o
  -4   4  13       84.17      101.97     30.58 o
  -2   4  13      452.02      527.21     53.72 o
   0   4  13       18.16       29.31     37.40 o
   2   4  13       58.19       55.01     45.31 o
   4   4  13      156.07      169.84     58.41 o
   6   4  13       47.26        7.64     46.77 o
 -27   5  13      697.28      833.25    116.52 o
 -25   5  13      445.56      413.72     64.14 o
 -23   5  13      407.87      476.74     62.99 o
 -21   5  13      475.56      504.61     60.85 o
 -19   5  13      210.96      265.49     47.89 o
 -17   5  13     1268.80     1239.17     76.49 o
 -15   5  13      585.50      562.66     43.56 o
 -13   5  13      148.86      143.52     28.37 o
 -11   5  13      768.29      656.06     43.80 o
  -9   5  13     1543.78     1550.60     59.81 o
  -7   5  13     1354.48     1455.95     56.30 o
  -5   5  13       52.35        3.33     26.21 o
  -3   5  13       43.65       25.14     25.83 o
  -1   5  13      239.22      201.01     43.14 o
   1   5  13     1417.79     1362.32    102.94 o
   3   5  13      771.90      728.81     86.18 o
   5   5  13      264.47      416.81     77.73 o
 -26   6  13      260.98      191.93     77.48 o
 -24   6  13      169.33      163.47     49.70 o
 -22   6  13      711.69      942.75     91.16 o
 -20   6  13       72.14      123.13     41.87 o
 -18   6  13      714.68      710.22     65.16 o
 -16   6  13      196.73      167.69     40.93 o
 -14   6  13     1187.40     1262.82     58.19 o
 -12   6  13      311.76      311.47     33.76 o
 -10   6  13      499.82      593.46     42.41 o
  -8   6  13     1422.46     1445.26     58.85 o
  -6   6  13      709.12      799.03     52.96 o
  -4   6  13      250.22      249.87     44.48 o
  -2   6  13       45.18       23.98     28.22 o
   0   6  13      132.00      161.32     54.21 o
   2   6  13      146.57      103.42     43.15 o
   4   6  13        5.49      -22.82     42.65 o
   6   6  13       86.15       39.81     55.68 o
 -25   7  13      476.62      598.88    183.08 o
 -23   7  13      480.95      423.29     64.15 o
 -21   7  13      138.98      128.61     43.28 o
 -19   7  13      593.00      552.15     63.05 o
 -17   7  13     1335.77     1363.96     82.97 o
 -15   7  13     2676.57     2618.66     95.61 o
 -13   7  13      430.40      401.14     39.64 o
 -11   7  13      343.50      323.38     36.60 o
  -9   7  13      784.66      942.12     51.50 o
  -7   7  13      159.81      118.34     31.02 o
  -5   7  13      459.28      488.12     55.90 o
  -3   7  13       78.70       75.09     36.79 o
  -1   7  13     1221.85     1249.09     74.42 o
   1   7  13      565.51      616.58     81.17 o
   3   7  13      284.57      297.65     71.11 o
   5   7  13      372.59      333.70     76.64 o
 -24   8  13      318.30      312.66     85.59 o
 -22   8  13        0.43        8.34     37.24 o
 -20   8  13       40.51       37.61     36.62 o
 -18   8  13      134.27       88.84     38.23 o
 -16   8  13      448.80      496.68     53.15 o
 -14   8  13      502.73      425.43     52.30 o
 -12   8  13       52.97       52.66     26.10 o
 -10   8  13       35.89       86.38     27.73 o
  -8   8  13        4.89      -19.40     21.19 o
  -6   8  13       94.82      135.92     41.61 o
  -4   8  13      101.48       93.26     38.14 o
  -2   8  13      186.75      152.93     42.54 o
   0   8  13       61.57       65.61     45.92 o
   2   8  13       64.87       47.56     43.44 o
   4   8  13      256.52      200.10     69.18 o
 -23   9  13      163.49      181.24     73.05 o
 -21   9  13      265.79      280.90     57.56 o
 -19   9  13       10.07       25.66     33.35 o
 -17   9  13      636.63      601.18     65.56 o
 -15   9  13      938.58      876.94     64.74 o
 -13   9  13     1014.56      768.77    228.77 o
 -11   9  13      313.28      309.54     43.59 o
  -9   9  13      198.84      177.23     32.76 o
  -7   9  13      256.33      273.23     48.87 o
  -5   9  13      122.42       44.53     37.87 o
  -3   9  13      551.03      575.39     64.77 o
  -1   9  13      613.98      660.48     63.64 o
   1   9  13      470.35      399.00     75.33 o
   3   9  13       54.34        2.04     42.44 o
 -22  10  13       55.42      121.68     67.79 o
 -20  10  13       55.50       16.32     42.44 o
 -18  10  13       36.98       12.03     34.88 o
 -16  10  13      278.92      280.57     47.42 o
 -14  10  13      362.51      363.07     49.66 o
 -12  10  13      486.86      616.94     56.47 o
 -10  10  13      100.84      118.88     35.67 o
  -8  10  13      194.59      168.16     45.00 o
  -6  10  13       96.43      112.80     43.28 o
  -4  10  13      355.25      295.16     54.33 o
  -2  10  13       95.43      118.42     45.29 o
   0  10  13       33.38       43.47     38.90 o
   2  10  13      164.98      154.59     56.14 o
 -21  11  13       59.31       40.85     57.39 o
 -19  11  13       29.72       -4.93     42.81 o
 -17  11  13      150.46      157.98     48.63 o
 -15  11  13      318.37      437.58     56.28 o
 -13  11  13      496.80      526.83     56.77 o
 -11  11  13      840.88      882.52     65.28 o
  -9  11  13      950.86     1069.42     99.08 o
  -7  11  13       95.42      162.72     46.20 o
  -5  11  13       71.37       80.22     42.08 o
  -3  11  13      166.93      207.39     54.02 o
  -1  11  13      269.39      257.78     58.01 o
   1  11  13       68.93       76.87     48.02 o
 -20  12  13      211.07      133.96     72.24 o
 -18  12  13       67.44       19.89     47.49 o
 -16  12  13       55.76       29.42     39.34 o
 -14  12  13      757.19      804.86     68.70 o
 -12  12  13      471.66      468.37     56.64 o
 -10  12  13      483.82      531.35     79.29 o
  -8  12  13      137.00      211.41     58.12 o
  -6  12  13       96.64       90.76     49.98 o
  -4  12  13       76.26       82.76     44.28 o
  -2  12  13       73.23       51.22     46.72 o
   0  12  13       54.24       97.40     43.48 o
 -17  13  13       40.58       33.70     54.66 o
 -15  13  13      269.61      298.36     59.81 o
 -13  13  13      172.96      215.89     53.16 o
 -11  13  13      133.85      215.17     74.67 o
  -9  13  13      296.58      281.34     67.36 o
  -7  13  13      169.26      189.05     62.16 o
  -5  13  13        6.73       41.31     49.75 o
  -3  13  13       66.35       58.27     56.66 o
 -14  14  13      153.15      133.48     48.55 o
 -12  14  13      325.58      388.08     95.46 o
 -10  14  13      188.97      250.28     85.33 o
  -8  14  13       66.80       59.40     81.89 o
  -6  14  13      182.10      102.66     73.89 o
 -28   0  14       48.11       50.73     88.78 o
 -26   0  14       57.41      145.58     94.85 o
 -24   0  14       45.96      103.14     47.37 o
 -22   0  14     1004.95      951.50     84.72 o
 -20   0  14     1825.73     1785.00    102.80 o
 -18   0  14     1169.50      525.99    388.90 o
 -16   0  14     1077.66     1150.71     83.06 o
 -14   0  14      570.40      492.23     49.53 o
 -12   0  14      766.47      731.55     54.45 o
 -10   0  14     3940.38     3748.00    150.01 o
  -8   0  14     2328.05     2151.70     84.78 o
  -6   0  14       63.14       82.30     33.10 o
  -4   0  14      976.76     1136.01     98.83 o
  -2   0  14      585.25      594.87     87.95 o
   0   0  14       85.05      114.02     55.79 o
   2   0  14      168.69      238.76     70.36 o
   4   0  14      263.95      107.96     98.16 o
   6   0  14      311.28      226.00     79.72 o
 -27   1  14        6.49        0.86     51.26 o
 -25   1  14      119.83      104.65     38.42 o
 -23   1  14       57.46       99.98     35.10 o
 -21   1  14        7.59        8.68     21.97 o
 -19   1  14       18.91        1.33     20.79 o
 -17   1  14      755.03      814.73     47.87 o
 -15   1  14       44.66       63.07     26.67 o
 -13   1  14       36.34       -3.49     18.32 o
 -11   1  14      323.42      199.56     29.80 o
  -9   1  14      806.44      811.56     45.14 o
  -7   1  14      133.39      160.78     25.78 o
  -5   1  14      122.56       52.05     24.62 o
  -3   1  14      135.55       95.25     46.36 o
  -1   1  14       99.21       89.24     35.82 o
   1   1  14       17.80       12.62     32.80 o
   3   1  14       28.84       26.73     38.00 o
   5   1  14       42.37       28.21     42.13 o
 -28   2  14      131.38      114.51     66.45 o
 -26   2  14       13.31        1.77     36.93 o
 -24   2  14      502.05      326.56    110.03 o
 -22   2  14      783.77      776.87     64.86 o
 -20   2  14     1895.27     1848.45     68.87 o
 -18   2  14      463.05      430.82     45.53 o
 -16   2  14      131.43      136.84     31.70 o
 -14   2  14      662.37      548.48    122.75 o
 -12   2  14      142.56      169.35     26.91 o
 -10   2  14      461.44      457.81     37.35 o
  -8   2  14     1270.46     1230.21     53.03 o
  -6   2  14     1431.37     1536.28     54.22 o
  -4   2  14       81.97      103.70     28.90 o
  -2   2  14      759.24      763.80     62.82 o
   0   2  14      591.06      612.50     62.06 o
   2   2  14       21.57       32.47     42.51 o
   4   2  14      267.80      229.76     66.29 o
 -27   3  14       43.57       42.13     43.85 o
 -25   3  14       45.20       94.38     40.28 o
 -23   3  14      223.19      185.36     39.05 o
 -21   3  14       74.79       50.45     35.03 o
 -19   3  14      532.88      533.85     50.09 o
 -17   3  14      375.29      385.89     43.89 o
 -15   3  14      367.91      315.26     35.75 o
 -13   3  14       37.87       26.71     21.68 o
 -11   3  14        8.05       12.21     20.79 o
  -9   3  14      660.47      691.41     42.93 o
  -7   3  14      475.09      439.57     36.22 o
  -5   3  14      653.89      597.49     50.73 o
  -3   3  14       22.28       25.20     34.94 o
  -1   3  14      127.28       95.52     46.24 o
   1   3  14       10.00       -1.16     40.50 o
   3   3  14      129.74      130.23     54.60 o
   5   3  14       31.22       56.55     53.56 o
 -26   4  14       66.77       56.68     60.93 o
 -24   4  14      335.18      317.91     52.63 o
 -22   4  14     1791.35     1785.20     98.96 o
 -20   4  14     1257.76     1207.82     81.85 o
 -18   4  14      518.37      601.83     44.50 o
 -16   4  14      323.96      319.69     41.00 o
 -14   4  14      301.14      259.30     34.82 o
 -12   4  14      911.77      958.13     51.48 o
 -10   4  14       88.58       83.81     24.61 o
  -8   4  14      894.12      880.06     54.73 o
  -6   4  14      964.93     1000.46     68.15 o
  -4   4  14     1604.27     1547.17     74.42 o
  -2   4  14      717.03      836.67     83.88 o
   0   4  14      244.17      286.66     62.79 o
   2   4  14       38.06       30.11     46.64 o
   4   4  14      484.82      411.59     79.78 o
 -27   5  14       85.37      126.10     69.89 o
 -25   5  14       35.68       38.10     50.83 o
 -23   5  14      287.21      273.56     54.70 o
 -21   5  14      104.62      103.55     40.03 o
 -19   5  14      197.19      268.13     50.40 o
 -17   5  14       36.59        1.97     29.11 o
 -15   5  14      174.75      188.59     33.14 o
 -13   5  14       74.21       66.23     23.28 o
 -11   5  14      727.48      709.94     46.88 o
  -9   5  14      401.24      389.36     37.33 o
  -7   5  14       40.06       11.22     28.88 o
  -5   5  14      823.01      716.90     62.78 o
  -3   5  14      791.86      713.02     58.09 o
  -1   5  14      195.69      227.40     57.51 o
   1   5  14       89.61       63.27     47.68 o
   3   5  14       88.76       93.57     52.44 o
 -26   6  14       21.36       59.35     64.28 o
 -24   6  14       12.02        1.18     46.39 o
 -22   6  14      759.67      812.06     76.77 o
 -20   6  14     2056.03     2192.95    107.22 o
 -18   6  14      592.63      528.09     61.44 o
 -16   6  14      288.11      235.08     41.35 o
 -14   6  14       20.62        1.88     22.09 o
 -12   6  14      259.43      223.91     33.60 o
 -10   6  14      165.03      133.04     30.00 o
  -8   6  14      230.13      277.87     39.98 o
  -6   6  14      515.51      460.00     55.43 o
  -4   6  14     2015.39     2218.08    120.14 o
  -2   6  14      441.00      440.68     70.45 o
   0   6  14      167.97      197.54     59.48 o
   2   6  14       22.59        0.71     43.68 o
   4   6  14      228.17      298.35     76.17 o
 -25   7  14      100.43       47.70     58.78 o
 -23   7  14      187.05      134.54     55.45 o
 -21   7  14      363.43      361.17     59.90 o
 -19   7  14      131.91      172.79     46.22 o
 -17   7  14       63.09       52.04     34.38 o
 -15   7  14       14.63       13.36     26.81 o
 -13   7  14        1.63       14.17     23.35 o
 -11   7  14      335.92      243.34     35.85 o
  -9   7  14      157.80      117.62     29.21 o
  -7   7  14      125.71      103.40     38.14 o
  -5   7  14      167.96      195.34     46.11 o
  -3   7  14      570.26      609.91     58.74 o
  -1   7  14      210.32      192.91     59.31 o
   1   7  14       22.29       -0.69     46.89 o
   3   7  14       34.88       87.31     58.19 o
 -24   8  14        7.41      -12.61     48.12 o
 -22   8  14      136.93       70.47     49.35 o
 -20   8  14     1506.36     1626.59     98.89 o
 -18   8  14      328.75      384.66     58.83 o
 -16   8  14       42.80       15.21     29.88 o
 -14   8  14      819.60      745.40     83.81 o
 -12   8  14      210.55      238.77     36.97 o
 -10   8  14      468.36      490.79     44.35 o
  -8   8  14      505.04      581.65     62.00 o
  -6   8  14      958.76     1159.04     81.41 o
  -4   8  14      876.81      809.33     73.00 o
  -2   8  14      317.80      281.25     56.65 o
   0   8  14      124.34      164.72     58.97 o
   2   8  14       99.07       76.15     57.04 o
 -23   9  14       75.12       54.45     61.21 o
 -21   9  14      170.65      178.56     57.06 o
 -19   9  14      223.13      238.31     53.27 o
 -17   9  14      190.57      245.73     52.71 o
 -15   9  14       68.12       70.22     34.17 o
 -13   9  14      122.14      130.95     37.66 o
 -11   9  14      147.55      123.06     36.34 o
  -9   9  14        8.68      -30.02     31.28 o
  -7   9  14      386.48      448.20     60.37 o
  -5   9  14      161.67      202.11     48.47 o
  -3   9  14       25.84       51.32     41.40 o
  -1   9  14      241.98      210.92     55.62 o
   1   9  14       37.06      -38.78     40.47 o
 -22  10  14      148.89      110.99     64.76 o
 -20  10  14      307.50      312.60     71.38 o
 -18  10  14      356.62      385.68     61.09 o
 -16  10  14      214.19      203.03     44.55 o
 -14  10  14      280.58      304.23     47.29 o
 -12  10  14      351.98      375.06     50.37 o
 -10  10  14      167.84      199.51     57.25 o
  -8  10  14      491.79      521.21     63.41 o
  -6  10  14      808.37      904.72     78.94 o
  -4  10  14     1135.33     1150.52     89.43 o
  -2  10  14      296.70      277.95     52.80 o
   0  10  14       17.63        5.10     48.50 o
 -21  11  14      102.99      133.54     68.31 o
 -19  11  14        0.64       25.82     45.68 o
 -17  11  14      284.73      268.03     66.20 o
 -15  11  14      292.43      387.27     55.11 o
 -13  11  14      270.66      272.86     48.79 o
 -11  11  14      128.17      125.59     54.84 o
  -9  11  14      149.70      124.65     51.42 o
  -7  11  14      175.02      143.11     55.86 o
  -5  11  14       61.64       11.35     40.56 o
  -3  11  14      370.31      361.50     64.62 o
  -1  11  14       66.06       56.97     47.26 o
 -18  12  14      315.79      293.66     84.99 o
 -16  12  14      412.33      454.35     67.71 o
 -14  12  14      179.75      124.21     48.36 o
 -12  12  14       89.02       72.89     62.35 o
 -10  12  14       32.07       52.80     46.55 o
  -8  12  14      174.49      113.91     55.73 o
  -6  12  14      694.75      694.81     91.89 o
  -4  12  14      268.12      382.43     66.73 o
 -15  13  14      250.56      156.79     66.49 o
 -13  13  14        4.55       36.21     62.26 o
 -11  13  14       31.10      -25.35     53.35 o
  -9  13  14       31.88       67.25     61.69 o
  -7  13  14       44.57       45.95     64.25 o
 -27   1  15      588.57      474.21    103.61 o
 -25   1  15      284.63      268.94     49.34 o
 -23   1  15      216.26      288.78     47.41 o
 -21   1  15       36.90       61.12     28.29 o
 -19   1  15      262.70      262.62     36.17 o
 -17   1  15       16.68       12.82     21.61 o
 -15   1  15      943.49      894.97     58.40 o
 -13   1  15     1895.15     1587.63    245.54 o
 -11   1  15      794.80      858.09     45.93 o
  -9   1  15      703.94      806.43     44.75 o
  -7   1  15      541.27      564.35     46.76 o
  -5   1  15       55.25       56.92     31.75 o
  -3   1  15      394.87      347.27     50.31 o
  -1   1  15     1375.92     1072.93    351.05 o
   1   1  15     1117.21     1257.62    104.79 o
   3   1  15      278.74      318.45     73.88 o
 -26   2  15       92.65      121.29     52.32 o
 -24   2  15       93.79       77.95     35.65 o
 -22   2  15      379.84      340.30     46.35 o
 -20   2  15      115.85      137.17     33.18 o
 -18   2  15      435.06      396.28     45.96 o
 -16   2  15      354.17      378.01     43.79 o
 -14   2  15        3.11       -1.63     19.89 o
 -12   2  15      273.74      209.62     35.73 o
 -10   2  15       48.72       22.97     22.12 o
  -8   2  15        0.25       -9.36     18.47 o
  -6   2  15       16.32       -1.97     22.98 o
  -4   2  15        2.53       -0.16     35.48 o
  -2   2  15       78.07      135.91     49.59 o
   0   2  15        4.76       22.98     43.99 o
   2   2  15      198.57      235.31     66.08 o
 -27   3  15      891.24     1003.82    101.02 o
 -25   3  15      842.28      940.65    114.82 o
 -23   3  15      226.55      183.78     44.13 o
 -21   3  15       32.01       37.65     35.92 o
 -19   3  15      106.98       95.62     32.91 o
 -17   3  15       75.67       52.04     28.03 o
 -15   3  15      656.30      602.47     42.33 o
 -13   3  15     2308.53     2856.32    118.38 o
 -11   3  15     1087.98     1014.34     60.16 o
  -9   3  15      191.81      186.57     34.43 o
  -7   3  15     1337.58     1270.48     68.72 o
  -5   3  15      104.22      111.84     44.89 o
  -3   3  15      552.24      533.13     73.40 o
  -1   3  15     1074.87     1058.54     96.86 o
   1   3  15     1012.33     1079.70    102.34 o
   3   3  15      240.05      122.02     59.98 o
 -26   4  15       32.85       -6.48     53.95 o
 -24   4  15       34.67       25.24     38.13 o
 -22   4  15       50.08        6.86     34.88 o
 -20   4  15       64.22       70.76     39.00 o
 -18   4  15      550.71      572.52     46.66 o
 -16   4  15      177.86      184.38     36.81 o
 -14   4  15        9.56       29.49     23.94 o
 -12   4  15      110.04      172.13     33.07 o
 -10   4  15      205.40      183.17     35.48 o
  -8   4  15        0.90       15.49     29.02 o
  -6   4  15       96.94       55.62     31.01 o
  -4   4  15       49.98       58.10     44.40 o
  -2   4  15       91.36       35.41     42.11 o
   0   4  15       34.61       22.79     43.04 o
   2   4  15        5.53       42.15     51.84 o
 -25   5  15      539.08      619.05    104.02 o
 -23   5  15      446.56      639.59     72.88 o
 -21   5  15       10.98       28.92     37.42 o
 -19   5  15       49.73       67.69     37.64 o
 -17   5  15       82.93       38.58     32.84 o
 -15   5  15     1344.63     1448.33     65.69 o
 -13   5  15      752.50      743.60     50.15 o
 -11   5  15      648.87      691.08     48.56 o
  -9   5  15     1046.64     1084.94     73.39 o
  -7   5  15      237.51      248.72     48.10 o
  -5   5  15      120.63      110.03     36.26 o
  -3   5  15      369.90      408.30     70.37 o
  -1   5  15      625.76      677.53     85.67 o
   1   5  15      535.46      465.13     81.08 o
 -26   6  15      299.00      338.37     90.01 o
 -24   6  15      160.30      202.50     73.96 o
 -22   6  15      227.47      179.54     50.77 o
 -20   6  15      272.89      213.53     50.05 o
 -18   6  15      152.30      125.99     42.39 o
 -16   6  15       78.36       68.79     34.08 o
 -14   6  15       65.54       60.25     26.46 o
 -12   6  15      124.49      106.65     29.76 o
 -10   6  15      299.75      312.60     42.97 o
  -8   6  15       59.16       62.86     36.59 o
  -6   6  15       60.08       18.36     34.11 o
  -4   6  15       15.36       14.89     35.45 o
  -2   6  15       39.90       51.23     46.89 o
   0   6  15      215.61      151.92     60.09 o
   2   6  15       63.13       88.17     57.94 o
 -25   7  15      338.39      320.30     90.08 o
 -23   7  15      172.10      119.36     66.09 o
 -21   7  15      109.34       70.58     42.29 o
 -19   7  15       62.57       76.57     40.02 o
 -17   7  15      326.00      333.68     54.68 o
 -15   7  15     1335.78     1340.72     75.81 o
 -13   7  15     1118.66     1172.52     62.68 o
 -11   7  15      418.38      422.20     43.39 o
  -9   7  15      293.85      322.64     52.19 o
  -7   7  15      210.89      187.88     46.33 o
  -5   7  15       24.76        5.81     35.16 o
  -3   7  15      455.61      387.61     63.57 o
  -1   7  15      522.68      665.78     88.09 o
   1   7  15      355.85      522.97     87.96 o
 -24   8  15      281.65      188.83     76.84 o
 -22   8  15       17.75       35.57     53.60 o
 -20   8  15       19.76       59.38     39.19 o
 -18   8  15      111.96      126.08     44.43 o
 -16   8  15       64.98       87.76     35.43 o
 -14   8  15        8.05        7.74     28.72 o
 -12   8  15      173.83      160.66     38.62 o
 -10   8  15      280.97      246.37     49.45 o
  -8   8  15      142.70      138.75     45.23 o
  -6   8  15       57.62       49.49     41.15 o
  -4   8  15       58.96       64.31     41.29 o
  -2   8  15      141.37      109.06     59.15 o
   0   8  15      100.09      112.71     60.86 o
 -23   9  15       69.93       65.10     85.20 o
 -21   9  15        7.35       23.09     53.66 o
 -19   9  15      133.41      180.07     59.45 o
 -17   9  15      409.01      404.81     55.19 o
 -15   9  15      563.90      452.78    121.47 o
 -13   9  15      426.93      468.45     54.48 o
 -11   9  15      172.41      121.21     50.35 o
  -9   9  15      140.86      123.51     45.07 o
  -7   9  15      206.87      265.94     54.44 o
  -5   9  15       66.18       58.71     41.65 o
  -3   9  15      286.60      286.48     60.64 o
  -1   9  15      424.10      355.29     77.86 o
 -20  10  15      199.06      226.15     81.30 o
 -18  10  15      159.93      186.04     61.16 o
 -16  10  15      106.89      129.93     43.19 o
 -14  10  15       56.75       20.34     33.59 o
 -12  10  15       10.06        4.85     40.98 o
 -10  10  15      134.84      140.11     55.99 o
  -8  10  15      855.16      875.08     79.64 o
  -6  10  15        4.74       -4.77     39.19 o
  -4  10  15       71.78       62.92     45.74 o
  -2  10  15       15.02      -19.93     43.70 o
 -19  11  15       26.29       52.65     58.82 o
 -17  11  15      131.40      194.03     55.49 o
 -15  11  15      409.96      453.77     65.25 o
 -13  11  15       79.66       46.90     58.47 o
 -11  11  15      107.03      138.74     57.07 o
  -9  11  15      140.62      150.45     59.04 o
  -7  11  15       98.97        9.72     42.26 o
  -5  11  15       22.23       27.34     45.21 o
 -16  12  15       29.41       47.03     39.67 o
 -14  12  15       65.98       74.07     63.12 o
 -12  12  15       44.11       45.54     59.30 o
 -10  12  15      438.79      350.91     91.94 o
  -8  12  15      134.93      132.10     73.93 o
 -26   0  16      452.92      549.78    149.99 o
 -24   0  16     1661.84     1605.12    183.08 o
 -22   0  16      828.50     1049.96     92.76 o
 -20   0  16      225.26       72.38     41.95 o
 -18   0  16      165.36      130.44     45.78 o
 -16   0  16       50.61       -7.50     40.34 o
 -14   0  16      265.33      207.51     62.43 o
 -12   0  16        6.63       31.87     31.17 o
 -10   0  16      784.79      805.78     70.14 o
  -8   0  16      612.05      532.86     78.12 o
  -6   0  16      831.07      694.73    119.66 o
  -4   0  16      315.58      372.10     87.40 o
  -2   0  16       20.12       22.91     51.61 o
   0   0  16        9.89      -24.26     87.68 o
 -27   1  16       55.64       33.88     65.70 o
 -25   1  16       60.55      164.14     55.84 o
 -23   1  16      207.04      204.10     45.35 o
 -21   1  16       46.76       47.17     29.02 o
 -19   1  16      160.52      144.70     38.08 o
 -17   1  16        5.14        1.30     24.11 o
 -15   1  16       99.70      150.94     35.87 o
 -13   1  16       95.06       84.16     28.12 o
 -11   1  16       12.66        9.56     21.43 o
  -9   1  16       59.21      -12.09     23.62 o
  -7   1  16       16.54       42.99     31.89 o
  -5   1  16      159.25      159.71     50.52 o
  -3   1  16       29.26       32.63     40.95 o
  -1   1  16       25.10       47.83     61.83 o
   1   1  16       49.29       33.51     45.68 o
 -26   2  16      210.18      149.97     60.95 o
 -24   2  16      895.30     1008.61     86.13 o
 -22   2  16      785.87      849.61     78.31 o
 -20   2  16      408.39      475.57     48.47 o
 -18   2  16      270.49      309.79     45.10 o
 -16   2  16      147.92       52.83     23.64 o
 -14   2  16       34.05       20.96     25.32 o
 -12   2  16       47.33       81.40     30.92 o
 -10   2  16      251.87      289.16     40.76 o
  -8   2  16     1870.46     1769.11    101.87 o
  -6   2  16      878.13      931.74     93.28 o
  -4   2  16      268.18      304.44     63.28 o
  -2   2  16      177.23      202.61     60.30 o
   0   2  16       51.36       60.20     51.59 o
 -25   3  16       80.68      111.18     64.79 o
 -23   3  16        1.92       36.77     34.85 o
 -21   3  16      304.39      296.41     54.83 o
 -19   3  16      111.48      126.33     35.82 o
 -17   3  16       32.63       36.55     25.48 o
 -15   3  16        2.44       33.62     25.38 o
 -13   3  16      334.95      268.09     41.17 o
 -11   3  16       83.94      102.24     32.20 o
  -9   3  16      186.48      140.88     40.48 o
  -7   3  16      184.51      178.27     46.23 o
  -5   3  16      263.96      281.50     62.86 o
  -3   3  16       41.40       51.76     46.45 o
  -1   3  16       44.69       66.45     52.50 o
   1   3  16       77.61       30.07     51.97 o
 -26   4  16        4.26       60.47     60.52 o
 -24   4  16      226.90      181.04     69.55 o
 -22   4  16      383.32      406.11     62.98 o
 -20   4  16      203.19      230.51     50.77 o
 -18   4  16     1096.01     1135.08     80.65 o
 -16   4  16      638.48      670.71     51.82 o
 -14   4  16      195.07      231.59     36.36 o
 -12   4  16       10.19       17.26     24.84 o
 -10   4  16      629.14      593.79     60.64 o
  -8   4  16     1100.79     1241.33     72.95 o
  -6   4  16     1515.31     1572.22    110.40 o
  -4   4  16      954.40     1095.18     99.38 o
  -2   4  16      166.83      208.66     63.74 o
   0   4  16       96.23       51.34     54.47 o
 -25   5  16       33.53       31.60     57.57 o
 -23   5  16      282.70      297.32     67.89 o
 -21   5  16      295.52      229.72     53.70 o
 -19   5  16      265.66      326.55     57.23 o
 -17   5  16      204.91      153.90     44.21 o
 -15   5  16      275.77      343.17     40.98 o
 -13   5  16       60.28       43.77     27.15 o
 -11   5  16        1.40      -20.22     28.09 o
  -9   5  16       63.84       44.97     35.27 o
  -7   5  16      196.67      306.15     47.86 o
  -5   5  16      417.29      326.24     67.58 o
  -3   5  16      136.50       89.98     66.70 o
  -1   5  16       87.02       84.72     54.49 o
 -24   6  16      171.92      238.80     79.92 o
 -22   6  16      144.63       -0.74     43.96 o
 -20   6  16      713.48      778.85     76.02 o
 -18   6  16      651.16      689.15     71.78 o
 -16   6  16      599.81      652.45     59.55 o
 -14   6  16      183.56      180.37     35.55 o
 -12   6  16      100.67       99.66     34.78 o
 -10   6  16      299.00      320.26     53.21 o
  -8   6  16      728.23      720.27     69.44 o
  -6   6  16     1236.70     1305.29     92.41 o
  -4   6  16      610.21      694.63     87.11 o
  -2   6  16      101.02      143.12     60.46 o
 -23   7  16       71.94      139.73     66.28 o
 -21   7  16       41.96       34.73     46.48 o
 -19   7  16      179.94      181.28     50.47 o
 -17   7  16      143.26      146.49     41.76 o
 -15   7  16       90.79       56.26     33.00 o
 -13   7  16      189.33      219.61     38.77 o
 -11   7  16       48.05       56.83     38.05 o
  -9   7  16       96.50      111.33     43.63 o
  -7   7  16      421.60      404.18     60.70 o
  -5   7  16      308.51      275.56     58.20 o
  -3   7  16      225.04      208.46     66.74 o
 -22   8  16      144.56       58.45     61.47 o
 -20   8  16      843.32     1098.54    102.75 o
 -18   8  16      244.31      281.11     83.86 o
 -16   8  16      127.17       67.86     33.00 o
 -14   8  16       44.85       46.01     33.36 o
 -12   8  16       66.54       59.03     43.10 o
 -10   8  16      127.43      128.71     46.66 o
  -8   8  16      902.15     1045.70     83.45 o
  -6   8  16      598.72      636.91     86.04 o
  -4   8  16       87.00       70.88     46.23 o
 -21   9  16        6.37        8.69     56.29 o
 -19   9  16       23.33       42.15     50.32 o
 -17   9  16       93.36       84.04     44.33 o
 -15   9  16       93.21       73.43     37.32 o
 -13   9  16       95.35       83.66     51.14 o
 -11   9  16      173.30      243.48     64.29 o
  -9   9  16       59.71       77.79     45.20 o
  -7   9  16      407.35      331.27     60.90 o
  -5   9  16      184.74      179.38     53.92 o
 -20  10  16      349.79      360.31     91.08 o
 -18  10  16      422.53      435.84     76.81 o
 -16  10  16       82.79       58.30     43.24 o
 -14  10  16       46.66       -0.65     51.28 o
 -12  10  16        2.81       24.95     46.89 o
 -10  10  16      112.72      140.26     58.34 o
  -8  10  16      352.20      437.32     80.26 o
  -6  10  16      400.02      396.59     67.87 o
 -17  11  16       65.24       28.32     41.59 o
 -15  11  16       32.79       31.49     60.24 o
 -13  11  16       23.61      -18.31     55.21 o
 -11  11  16        2.59       -7.11     49.36 o
  -9  11  16       85.71       52.11     65.12 o
 -25   1  17      142.35      181.85     74.61 o
 -23   1  17      152.98      111.51     54.80 o
 -21   1  17      260.98      262.59     47.96 o
 -19   1  17      149.84       91.53     33.88 o
 -17   1  17      160.70      164.03     39.30 o
 -15   1  17      412.52      412.76     45.10 o
 -13   1  17     1160.92     1319.59     65.53 o
 -11   1  17     1765.83     1798.88     73.59 o
  -9   1  17      498.53      507.62     70.08 o
  -7   1  17       58.36       52.34     42.73 o
  -5   1  17      433.77      520.68     75.97 o
  -3   1  17      602.36      708.41     87.07 o
  -1   1  17      768.70      819.79    161.02 o
 -26   2  17        6.79       21.51     85.47 o
 -24   2  17        1.34        5.79     49.91 o
 -22   2  17       83.34       41.64     41.35 o
 -20   2  17       37.26       10.39     28.74 o
 -18   2  17        0.29       -6.17     24.26 o
 -16   2  17       49.08       30.87     30.14 o
 -14   2  17      260.24      313.89     44.96 o
 -12   2  17      132.19       94.91     32.04 o
 -10   2  17       15.33        9.36     25.61 o
  -8   2  17      198.11       89.23     63.19 o
  -6   2  17       16.03       22.09     35.78 o
  -4   2  17      168.31      107.86     77.91 o
  -2   2  17      312.85      394.97     76.37 o
 -25   3  17      133.24      151.07     71.32 o
 -23   3  17      160.61      187.29     60.96 o
 -21   3  17       85.99       43.80     35.08 o
 -19   3  17       26.33       19.01     27.70 o
 -17   3  17      215.55      185.19     40.64 o
 -15   3  17      687.58      818.27     55.45 o
 -13   3  17     1402.18     1510.59     76.98 o
 -11   3  17     1028.59     1024.20     75.99 o
  -9   3  17      430.44      454.55     61.03 o
  -7   3  17       68.26       49.33     44.53 o
  -5   3  17       18.83      -37.65     37.65 o
  -3   3  17      320.60      448.99     79.18 o
 -24   4  17       22.43        5.91     53.60 o
 -22   4  17        4.56       19.10     45.32 o
 -20   4  17       47.25       31.71     36.23 o
 -18   4  17       48.28       32.55     34.96 o
 -16   4  17       16.47       21.62     27.11 o
 -14   4  17       69.65       45.18     28.94 o
 -12   4  17      128.55      120.73     42.08 o
 -10   4  17       75.98       75.20     39.09 o
  -8   4  17        3.91        4.16     33.54 o
  -6   4  17        1.37       69.98     48.36 o
  -4   4  17       28.15       35.19     50.39 o
  -2   4  17      109.63      126.72     60.26 o
 -23   5  17      181.91      172.65     73.09 o
 -21   5  17       74.73       84.62     54.01 o
 -19   5  17      112.82       67.07     42.03 o
 -17   5  17      427.93      534.54     63.82 o
 -15   5  17      624.73      623.68     54.21 o
 -13   5  17      972.77     1138.00     81.66 o
 -11   5  17     1137.24     1182.84     83.65 o
  -9   5  17      306.83      378.64     58.27 o
  -7   5  17       36.99       76.59     42.46 o
  -5   5  17      101.75       81.83     53.67 o
  -3   5  17      312.29      280.37     71.90 o
 -24   6  17       54.20       26.99     59.62 o
 -22   6  17       68.82       84.94     65.16 o
 -20   6  17        4.97        7.25     42.29 o
 -18   6  17      155.68      157.43     48.54 o
 -16   6  17      114.55       86.12     35.17 o
 -14   6  17      104.90       71.57     40.10 o
 -12   6  17      176.86      249.84     53.52 o
 -10   6  17      246.24      217.97     51.60 o
  -8   6  17       44.44       55.91     50.68 o
  -6   6  17        0.15      -15.71     37.56 o
  -4   6  17        8.11      -43.73     45.23 o
 -23   7  17       35.80       50.10     60.95 o
 -21   7  17      143.03      183.56     64.78 o
 -19   7  17      130.09      112.11     54.42 o
 -17   7  17      299.04      395.60     55.36 o
 -15   7  17      316.64      401.37     59.99 o
 -13   7  17      733.78      847.39     91.23 o
 -11   7  17      393.81      440.96     63.52 o
  -9   7  17       94.83       40.85     40.49 o
  -7   7  17       50.12       57.85     41.76 o
  -5   7  17      347.91      404.43     80.17 o
 -20   8  17       45.65       33.87     50.22 o
 -18   8  17        0.20       26.45     46.51 o
 -16   8  17       72.28       76.99     39.60 o
 -14   8  17      119.80      101.29     52.65 o
 -12   8  17      317.39      255.99     65.76 o
 -10   8  17       77.28       38.77     41.25 o
  -8   8  17       17.81        1.83     45.98 o
  -6   8  17       17.85       43.03     46.51 o
 -19   9  17       93.84       85.03     55.94 o
 -17   9  17      282.78      294.52     59.47 o
 -15   9  17      274.17      391.74     94.36 o
 -13   9  17       93.89       63.65     50.92 o
 -11   9  17      111.27       53.20     51.48 o
  -9   9  17       80.12       97.92     54.35 o
 -16  10  17       44.82       65.71     67.55 o
 -14  10  17      294.29      373.33     94.55 o
 -12  10  17       98.82       98.10     68.81 o
 -24   0  18      309.03      425.16    138.96 o
 -22   0  18       14.56       54.37     57.50 o
 -20   0  18      245.83      209.30     74.03 o
 -18   0  18      369.74      465.68     89.10 o
 -16   0  18      410.26      463.94     85.58 o
 -14   0  18      147.18      181.84     53.69 o
 -12   0  18     1059.64     1073.09    167.64 o
 -10   0  18      908.25      818.33    158.81 o
  -8   0  18      469.73      654.00    148.89 o
  -6   0  18      674.14      654.00    155.50 o
  -4   0  18      562.93      918.14    180.32 o
 -25   1  18       35.51       78.85     94.85 o
 -23   1  18        1.20       -7.68     48.52 o
 -21   1  18       10.05       31.64     34.84 o
 -19   1  18       43.09       61.37     39.99 o
 -17   1  18       54.32       19.92     32.25 o
 -15   1  18       33.13       -3.62     29.95 o
 -13   1  18       13.56       19.18     27.04 o
 -11   1  18       25.17       53.98     44.17 o
  -9   1  18       24.76       28.30     43.21 o
  -7   1  18       45.93       63.48     76.10 o
  -5   1  18      162.94      252.32     86.34 o
 -24   2  18      216.03      205.28     79.58 o
 -22   2  18      499.54      472.21     77.63 o
 -20   2  18      284.15      412.83     45.62 o
 -18   2  18      267.49      207.29     38.63 o
 -16   2  18      619.40      694.03     60.92 o
 -14   2  18       88.03       33.46     32.05 o
 -12   2  18      292.59      313.17     54.51 o
 -10   2  18      797.39      694.97    122.73 o
  -8   2  18      676.52      679.24     83.77 o
  -6   2  18      266.08      380.20     71.90 o
  -4   2  18       50.77       40.78     51.12 o
 -23   3  18       14.86       -9.02     51.03 o
 -21   3  18       76.50       71.47     39.77 o
 -19   3  18       29.38        7.26     37.83 o
 -17   3  18      130.83      138.21     40.08 o
 -15   3  18      122.55      134.08     39.70 o
 -13   3  18       21.37        0.91     35.06 o
 -11   3  18        6.45        3.20     36.51 o
  -9   3  18       45.10       26.98     45.56 o
  -7   3  18      164.48      264.00     67.90 o
  -5   3  18      317.65      441.24     80.65 o
 -24   4  18      406.83      454.50    101.74 o
 -22   4  18      679.24      793.71    112.84 o
 -20   4  18      544.95      638.42     74.27 o
 -18   4  18      483.54      580.14     69.08 o
 -16   4  18      546.19      598.25     75.96 o
 -14   4  18      273.30      274.06     54.42 o
 -12   4  18      239.84      185.48     49.44 o
 -10   4  18      629.71      734.56     76.00 o
  -8   4  18      302.18      328.94     72.28 o
  -6   4  18      229.45      324.87     73.20 o
 -23   5  18       40.90       25.35     59.65 o
 -21   5  18      113.31      127.01     60.04 o
 -19   5  18      252.37      253.73     56.36 o
 -17   5  18      145.25      183.33     43.67 o
 -15   5  18       97.15       59.12     42.18 o
 -13   5  18        2.72       -3.63     36.64 o
 -11   5  18       39.56       60.72     48.05 o
  -9   5  18       33.84       63.68     43.87 o
  -7   5  18      171.79      149.61     60.23 o
 -22   6  18      321.57      385.79    100.64 o
 -20   6  18      420.99      487.53     81.39 o
 -18   6  18      365.36      505.95     68.78 o
 -16   6  18      622.39      613.09     84.56 o
 -14   6  18       23.15      -29.28     42.05 o
 -12   6  18      350.83      408.04     63.72 o
 -10   6  18      322.97      379.64     75.15 o
  -8   6  18      387.98      468.63     70.47 o
 -19   7  18      295.74      306.77     72.22 o
 -17   7  18      493.61      593.22    139.24 o
 -15   7  18       12.16       -8.08     45.21 o
 -13   7  18       19.33       62.96     50.67 o
 -11   7  18        2.14      -34.61     34.61 o
  -9   7  18       62.01       62.05     54.93 o
 -18   8  18      320.62      340.58     92.59 o
 -16   8  18      190.73       91.91     65.28 o
 -14   8  18       22.99       -6.31     55.32 o
 -12   8  18      225.82      257.49     69.10 o
 -23   1  19      110.11      116.89     70.56 o
 -21   1  19       87.41       66.39     52.33 o
 -19   1  19       71.36      174.23     46.07 o
 -17   1  19      790.72      869.89     70.09 o
 -15   1  19     1200.80     1214.31    104.35 o
 -13   1  19     1144.24     1246.90    131.79 o
 -11   1  19      692.56      950.00    122.16 o
  -9   1  19       71.04      107.02     69.32 o
 -22   2  19       78.83      133.86     71.36 o
 -20   2  19      278.97      374.01     75.28 o
 -18   2  19      421.41      578.18     62.47 o
 -16   2  19       68.54       47.09     42.41 o
 -14   2  19       42.79       75.30     45.50 o
 -12   2  19       76.34       71.50     51.25 o
 -10   2  19        0.33       -4.98     54.91 o
  -8   2  19       63.66       15.55     61.39 o
 -21   3  19      247.48      254.51     69.62 o
 -19   3  19       82.67      116.07     50.60 o
 -17   3  19      545.86      551.52     79.45 o
 -15   3  19      667.59      732.69     74.35 o
 -13   3  19      485.62      469.21     66.22 o
 -11   3  19      506.31      596.69     83.32 o
  -9   3  19        6.45      -13.87     45.55 o
 -20   4  19       15.79       15.27     45.82 o
 -18   4  19      113.89      109.00     49.17 o
 -16   4  19      112.07      117.87     49.09 o
 -14   4  19       63.94       29.33     41.42 o
 -12   4  19        4.01       32.06     40.84 o
 -10   4  19        8.42        4.73     45.76 o
 -19   5  19      265.23      415.68     76.93 o
 -17   5  19      234.76      265.78     69.62 o
 -15   5  19      245.74      231.30     65.26 o
 -13   5  19      163.05      137.51     62.67 o
 -11   5  19      154.16      192.26     55.07 o
 -18   6  19       23.32       11.03     77.20 o
 -16   6  19      155.73      150.08     93.47 o
 -14   6  19       49.32       36.50     51.45 o
 -18   0  20      103.52      122.77     81.89 o
 -16   0  20      110.91      164.33    103.67 o
 -14   0  20       72.91       90.99     89.33 o
 -17   1  20       23.09       -2.98     47.51 o
 -15   1  20       83.51      149.26     75.62 o
 -13   1  20       55.21       44.22     66.09 o
 -18   2  20      277.40      340.67     74.36 o
 -16   2  20       71.95       72.73     55.75 o
 -14   2  20       12.39       38.04     51.57 o
 
